# Supplementary material for: FLASH-MM: fast and scalable single-cell differential expression analysis using linear mixed-effects models
Source: Nat Commun. 2026 Feb 5;17:2384. doi: 10.1038/s41467-026-69063-2 (PMC12982622; doi:10.1038/s41467-026-69063-2)
Supplement: Supplementary file 4 — Source Data [file 41467_2026_69063_MOESM4_ESM.xlsx]

## Sheet: Figure 2A
	out	group
1	3.9502e-11	1
2	-8.60991e-11	1
3	-3.49954e-09	1
4	1.68625e-10	1
5	-1.26944e-08	1
6	2.55435e-10	1
7	-7.31019e-09	1
8	1.79423e-10	1
9	1.17785e-10	1
10	-7.20479e-09	1
11	2.88999e-10	1
12	4.55125e-11	1
13	8.70932e-10	1
14	-5.83352e-10	1
15	7.81731e-11	1
16	-4.0935e-09	1
17	5.05404e-10	1
18	-6.72614e-09	1
19	1.91829e-10	1
20	-8.09424e-09	1
21	8.50609e-10	1
22	-4.31883e-10	1
23	4.51562e-11	1
24	1.48922e-10	1
25	1.01407e-10	1
26	5.89312e-11	1
27	-4.48009e-09	1
28	2.60935e-10	1
29	-6.02513e-10	1
30	-2.76533e-09	1
31	5.96298e-10	1
32	-1.1406e-08	1
33	4.13653e-10	1
34	-3.04288e-10	1
35	1.17975e-10	1
36	1.84823e-10	1
37	2.40385e-10	1
38	-6.27393e-10	1
39	2.13388e-10	1
40	-2.89452e-09	1
41	3.93462e-10	1
42	-1.07263e-08	1
43	3.6494e-10	1
44	-8.25638e-11	1
45	1.1962e-09	1
46	-1.23125e-08	1
47	2.54157e-10	1
48	-1.93036e-08	1
49	3.72123e-10	1
50	-7.55698e-09	1
51	-3.13568e-08	1
52	1.14025e-10	1
53	-9.25049e-11	1
54	-4.41458e-10	1
55	1.10287e-10	1
56	-8.03074e-09	1
57	3.96323e-10	1
58	-5.07897e-09	1
59	-1.22449e-10	1
60	-5.93449e-10	1
61	2.00595e-10	1
62	-1.16539e-08	1
63	2.04081e-10	1
64	-3.1475e-09	1
65	-1.13123e-08	1
66	2.57007e-10	1
67	-5.56762e-11	1
68	-3.9319e-08	1
69	5.18192e-10	1
70	1.22087e-10	1
71	-4.18141e-09	1
72	1.68682e-10	1
73	-5.30225e-11	1
74	8.24315e-11	1
75	-2.88577e-09	1
76	-3.85035e-10	1
77	3.94513e-11	1
78	-8.08105e-10	1
79	-1.17115e-10	1
80	-4.35876e-09	1
81	-2.04629e-10	1
82	-3.4599e-09	1
83	-1.58962e-09	1
84	7.26389e-10	1
85	2.58693e-07	1
86	-8.67534e-09	1
87	7.56499e-11	1
88	-7.02836e-11	1
89	-2.94127e-10	1
90	2.67669e-10	1
91	-4.12926e-10	1
92	-1.81232e-10	1
93	3.67723e-11	1
94	-4.55609e-10	1
95	-3.04599e-09	1
96	-2.77178e-09	1
97	1.63763e-10	1
98	-3.30994e-09	1
99	2.74672e-10	1
100	-6.35429e-11	1
101	-1.03676e-08	1
102	5.32385e-10	1
103	-5.56851e-08	1
104	5.58251e-10	1
105	-3.02528e-10	1
106	-7.33209e-09	1
107	1.90935e-10	1
108	-1.05142e-10	1
109	-5.17145e-09	1
110	4.15347e-10	1
111	-4.61831e-09	1
112	2.74466e-10	1
113	-3.86679e-09	1
114	8.10156e-11	1
115	-3.86769e-09	1
116	2.5284e-10	1
117	-8.03346e-09	1
118	1.20701e-10	1
119	1.30821e-10	1
120	-1.23124e-08	1
121	4.7009e-10	1
122	8.8012e-11	1
123	1.16926e-10	1
124	1.08593e-10	1
125	1.65572e-10	1
126	1.40035e-10	1
127	-5.46351e-09	1
128	1.25021e-10	1
129	-4.6391e-09	1
130	1.76903e-10	1
131	1.58376e-10	1
132	1.18198e-10	1
133	-6.48072e-11	1
134	4.33618e-11	1
135	-7.99735e-09	1
136	1.9924e-10	1
137	-2.21523e-09	1
138	-1.88916e-10	1
139	3.38358e-10	1
140	-3.52093e-09	1
141	-3.95808e-10	1
142	4.60919e-11	1
143	-9.94877e-08	1
144	1.82561e-09	1
145	-2.28709e-10	1
146	-7.11355e-09	1
147	1.28987e-10	1
148	-6.80559e-09	1
149	1.30141e-10	1
150	-7.01622e-09	1
151	1.76817e-10	1
152	-1.70547e-08	1
153	4.05306e-10	1
154	-9.98003e-11	1
155	1.08034e-09	1
156	1.61721e-10	1
157	-2.86207e-10	1
158	-3.58131e-09	1
159	1.60504e-10	1
160	-3.04859e-09	1
161	-6.0065e-09	1
162	1.62016e-10	1
163	9.82268e-10	1
164	1.73389e-10	1
165	-1.67805e-10	1
166	-9.02776e-10	1
167	4.19642e-11	1
168	-1.19933e-08	1
169	2.99866e-10	1
170	-3.36413e-09	1
171	3.69019e-10	1
172	-3.16009e-09	1
173	-2.83562e-09	1
174	1.16586e-10	1
175	-3.35484e-09	1
176	1.16053e-10	1
177	-6.84349e-09	1
178	4.06529e-10	1
179	2.96683e-09	1
180	-6.1488e-11	1
181	-6.52567e-09	1
182	2.25649e-10	1
183	-2.17294e-08	1
184	4.87375e-10	1
185	-1.74134e-08	1
186	4.58603e-10	1
187	1.24777e-10	1
188	-6.91613e-09	1
189	9.19405e-11	1
190	-1.11217e-10	1
191	1.17073e-10	1
192	-1.2305e-08	1
193	2.39516e-10	1
194	-3.81789e-09	1
195	-5.69171e-11	1
196	-1.24343e-08	1
197	3.48692e-10	1
198	-8.80396e-10	1
199	-5.50064e-11	1
200	9.23638e-10	1
201	-6.69172e-09	1
202	1.16142e-10	1
203	1.36332e-10	1
204	-3.27848e-09	1
205	1.10261e-10	1
206	-4.95476e-09	1
207	2.04522e-10	1
208	-6.61321e-09	1
209	2.29658e-10	1
210	-9.76588e-10	1
211	-8.09124e-09	1
212	5.68434e-10	1
213	3.19734e-10	1
214	-3.50661e-10	1
215	-2.99622e-09	1
216	4.10919e-11	1
217	-2.79475e-09	1
218	-1.17024e-10	1
219	2.04221e-08	1
220	-5.98098e-09	1
221	1.05388e-10	1
222	-1.42513e-09	1
223	-2.43545e-10	1
224	1.65393e-10	1
225	-7.05305e-11	1
226	-8.59641e-09	1
227	6.90563e-10	1
228	-9.7828e-11	1
229	-3.76833e-08	1
230	3.21666e-10	1
231	1.28118e-10	1
232	-4.00273e-10	1
233	-5.186e-09	1
234	2.89912e-10	1
235	1.63434e-10	1
236	-2.18905e-09	1
237	-5.21453e-10	1
238	-7.32133e-09	1
239	1.12044e-10	1
240	2.45496e-10	1
241	4.73506e-11	1
242	-5.85081e-11	1
243	-5.35528e-09	1
244	3.84365e-10	1
245	-7.43071e-09	1
246	2.26515e-10	1
247	6.42779e-09	1
248	1.35076e-09	1
249	-1.45971e-10	1
250	-4.56841e-09	1
251	1.64361e-10	1
252	-3.60375e-08	1
253	6.70366e-10	1
254	-7.47547e-10	1
255	2.85499e-09	1
256	-3.15808e-10	1
257	-2.46402e-09	1
258	1.34186e-10	1
259	1.2474e-10	1
260	-7.37541e-09	1
261	1.90796e-10	1
262	1.31089e-10	1
263	-1.59372e-10	1
264	-7.7582e-09	1
265	1.48353e-10	1
266	-1.04458e-10	1
267	-4.3772e-09	1
268	2.43135e-10	1
269	2.12641e-10	1
270	-4.03859e-09	1
271	1.06146e-10	1
272	-1.57632e-08	1
273	6.4463e-10	1
274	-7.46961e-09	1
275	1.52139e-10	1
276	3.54998e-10	1
277	-3.02703e-09	1
278	2.31289e-10	1
279	1.22848e-10	1
280	-1.28789e-08	1
281	1.3527e-10	1
282	1.30012e-10	1
283	-3.40165e-09	1
284	-2.6429e-08	1
285	3.7016e-10	1
286	-3.10021e-10	1
287	5.69037e-10	1
288	-3.12287e-09	1
289	1.38911e-10	1
290	-5.98713e-09	1
291	2.01898e-10	1
292	-6.09598e-09	1
293	-7.82243e-09	1
294	1.8318e-10	1
295	-1.94585e-09	1
296	-7.27672e-09	1
297	2.10808e-10	1
298	-1.98487e-10	1
299	-2.65046e-10	1
300	-4.38277e-09	1
301	3.4068e-10	1
302	1.77822e-10	1
303	3.81985e-10	1
304	-1.10605e-08	1
305	2.1119e-10	1
306	-1.13307e-08	1
307	2.69642e-10	1
308	-7.05335e-09	1
309	2.94299e-10	1
310	-6.58052e-10	1
311	1.68043e-10	1
312	-2.16106e-08	1
313	9.07477e-10	1
314	-3.73785e-09	1
315	3.16136e-08	1
316	-4.88253e-09	1
317	-2.18645e-10	1
318	1.73961e-10	1
319	6.30965e-11	1
320	-3.7757e-09	1
321	1.37669e-10	1
322	-1.74464e-10	1
323	-4.7101e-09	1
324	8.41369e-11	1
325	-1.98863e-08	1
326	5.48375e-10	1
327	8.8252e-10	1
328	-2.7954e-09	1
329	-1.25444e-08	1
330	1.58177e-10	1
331	-5.2307e-11	1
332	1.05637e-10	1
333	-6.89764e-09	1
334	1.81031e-10	1
335	-7.9763e-09	1
336	1.65743e-10	1
337	-2.27763e-09	1
338	-6.49922e-10	1
339	1.32336e-10	1
340	-2.86653e-09	1
341	1.21275e-10	1
342	2.62969e-10	1
343	-4.58133e-09	1
344	3.23792e-10	1
345	-4.53337e-10	1
346	-1.46129e-10	1
347	-3.01404e-09	1
348	-9.13436e-09	1
349	-1.14607e-09	1
350	-5.78935e-11	1
351	-6.84719e-09	1
352	1.44758e-10	1
353	2.3442e-10	1
354	-1.39786e-10	1
355	1.66671e-10	1
356	-8.37101e-08	1
357	6.52861e-10	1
358	1.86754e-10	1
359	-1.11019e-10	1
360	-8.58057e-09	1
361	-6.58878e-08	1
362	8.77759e-10	1
363	8.26665e-10	1
364	-3.22931e-09	1
365	1.14942e-10	1
366	-1.92291e-10	1
367	1.09252e-10	1
368	-2.28978e-10	1
369	1.43368e-10	1
370	-9.79743e-11	1
371	-1.69791e-08	1
372	2.10479e-10	1
373	-2.08698e-10	1
374	-8.02743e-09	1
375	1.9047e-10	1
376	-6.42098e-10	1
377	6.14427e-11	1
378	-4.33851e-09	1
379	1.85917e-10	1
380	4.64683e-10	1
381	4.94998e-10	1
382	2.18511e-10	1
383	1.14609e-10	1
384	-5.35971e-10	1
385	-4.11403e-10	1
386	-9.8737e-09	1
387	8.52534e-10	1
388	-2.34455e-09	1
389	-7.89705e-10	1
390	-4.67126e-09	1
391	1.97217e-10	1
392	-6.72575e-11	1
393	-2.01182e-08	1
394	2.21266e-10	1
395	-1.28496e-09	1
396	4.94974e-11	1
397	-6.61815e-10	1
398	-4.91592e-09	1
399	-8.99563e-10	1
400	6.37085e-11	1
401	2.28724e-10	1
402	-5.14743e-09	1
403	-3.37742e-10	1
404	-6.42736e-09	1
405	5.59781e-10	1
406	-5.14754e-11	1
407	-2.52583e-10	1
408	1.25798e-10	1
409	1.69887e-09	1
410	-1.11531e-10	1
411	1.06971e-10	1
412	-7.25724e-11	1
413	-3.69873e-09	1
414	3.3396e-10	1
415	-6.04469e-09	1
416	2.03773e-10	1
417	-4.44277e-09	1
418	1.1376e-10	1
419	-4.51085e-09	1
420	2.72981e-10	1
421	-2.87398e-09	1
422	-1.40984e-08	1
423	1.90648e-10	1
424	-9.09195e-09	1
425	3.36647e-10	1
426	-3.367e-09	1
427	2.27261e-10	1
428	-7.91342e-11	1
429	-2.33778e-08	1
430	2.49399e-10	1
431	-8.04218e-11	1
432	-3.11162e-09	1
433	2.48265e-10	1
434	-4.11283e-09	1
435	1.09323e-10	1
436	-2.62283e-10	1
437	4.56072e-11	1
438	-6.58372e-10	1
439	-7.21116e-09	1
440	2.42581e-10	1
441	7.05559e-10	1
442	7.82321e-10	1
443	4.31784e-10	1
444	-3.49184e-09	1
445	1.25543e-10	1
446	-3.95111e-10	1
447	-5.75828e-09	1
448	-5.74405e-09	1
449	-1.18831e-10	1
450	-1.26135e-10	1
451	-7.04425e-11	1
452	-2.45707e-09	1
453	1.51782e-10	1
454	-5.30065e-09	1
455	2.38972e-10	1
456	3.61679e-11	1
457	-3.45674e-10	1
458	1.44547e-10	1
459	2.00001e-07	1
460	-1.60766e-08	1
461	5.35198e-11	1
462	-3.3485e-09	1
463	-1.35636e-10	1
464	8.64036e-11	1
465	-1.53197e-10	1
466	1.19981e-10	1
467	-3.36015e-10	1
468	-4.94027e-09	1
469	1.45041e-10	1
470	-4.0086e-08	1
471	3.85729e-10	1
472	-1.02488e-10	1
473	9.4983e-10	1
474	-5.01826e-09	1
475	1.95379e-08	1
476	-9.14637e-09	1
477	2.29036e-10	1
478	-4.61708e-09	1
479	1.40312e-10	1
480	-3.8269e-09	1
481	1.297e-10	1
482	6.13657e-11	1
483	-1.8411e-09	1
484	1.17898e-10	1
485	-1.14593e-08	1
486	2.58207e-10	1
487	-3.9681e-09	1
488	1.55494e-10	1
489	-7.06622e-09	1
490	4.93631e-10	1
491	1.48659e-10	1
492	-6.96866e-09	1
493	1.09649e-10	1
494	3.04135e-08	1
495	-3.89938e-09	1
496	-7.17548e-09	1
497	1.3743e-10	1
498	-8.66241e-10	1
499	-9.61516e-11	1
500	-3.15007e-09	1
501	1.25047e-10	1
502	-7.99076e-08	1
503	1.3614e-09	1
504	9.75651e-10	1
505	8.87745e-11	1
506	-2.94291e-09	1
507	1.21529e-10	1
508	-1.24078e-10	1
509	-9.64845e-09	1
510	2.95466e-10	1
511	1.30382e-10	1
512	1.15235e-10	1
513	-7.40146e-10	1
514	1.24588e-10	1
515	-2.82574e-09	1
516	1.65419e-10	1
517	-3.85746e-10	1
518	1.26649e-10	1
519	-5.70416e-10	1
520	-6.34473e-09	1
521	1.63642e-10	1
522	-4.58855e-09	1
523	1.05823e-10	1
524	1.09731e-10	1
525	1.14272e-10	1
526	-6.91537e-10	1
527	-4.20601e-09	1
528	1.60798e-10	1
529	-2.35531e-10	1
530	-4.49402e-09	1
531	-2.95391e-09	1
532	1.59491e-10	1
533	1.73027e-10	1
534	-1.30311e-09	1
535	1.65987e-10	1
536	1.1692e-10	1
537	-1.15311e-08	1
538	3.17522e-10	1
539	-1.7652e-08	1
540	4.94227e-10	1
541	-9.64071e-10	1
542	1.48124e-10	1
543	-3.45715e-10	1
544	1.48122e-10	1
545	-2.87325e-09	1
546	1.16384e-10	1
547	-3.30582e-10	1
548	-6.22317e-11	1
549	-1.83431e-10	1
550	-6.00444e-10	1
551	-5.46008e-09	1
552	1.34728e-10	1
553	-4.16316e-09	1
554	2.22427e-10	1
555	-1.02307e-08	1
556	2.81322e-10	1
557	-3.4772e-09	1
558	2.28591e-10	1
559	-7.38696e-10	1
560	1.03935e-09	1
561	-6.23165e-09	1
562	2.95488e-10	1
563	-1.45595e-10	1
564	-1.16026e-08	1
565	1.50413e-10	1
566	-5.32155e-09	1
567	1.82024e-10	1
568	1.12284e-10	1
569	-2.94207e-09	1
570	6.11697e-11	1
571	-6.3578e-10	1
572	-9.5913e-11	1
573	-1.82797e-09	1
574	-1.03363e-08	1
575	2.43809e-10	1
576	-6.88911e-09	1
577	1.44042e-10	1
578	2.25931e-09	1
579	-1.07832e-08	1
580	1.17729e-10	1
581	-3.84774e-09	1
582	1.32245e-10	1
583	6.0501e-11	1
584	-3.68021e-10	1
585	-6.00933e-09	1
586	1.3683e-10	1
587	-1.83207e-08	1
588	5.15734e-10	1
589	-3.44377e-09	1
590	1.74333e-10	1
591	-1.2279e-08	1
592	2.65632e-10	1
593	-1.33577e-09	1
594	1.42476e-10	1
595	2.3848e-09	1
596	-1.01176e-09	1
597	-1.01146e-09	1
598	4.20858e-11	1
599	-1.76799e-10	1
600	-5.21328e-10	1
601	8.19293e-11	1
602	-1.12113e-10	1
603	-1.54498e-08	1
604	5.90311e-10	1
605	-2.04043e-09	1
606	-1.41463e-08	1
607	2.7911e-10	1
608	-2.81025e-09	1
609	1.89424e-10	1
610	-6.02418e-09	1
611	-9.62562e-09	1
612	1.98968e-10	1
613	-1.02188e-08	1
614	3.20643e-10	1
615	-3.54534e-09	1
616	7.57066e-11	1
617	-7.68571e-09	1
618	3.24726e-10	1
619	-2.47893e-08	1
620	7.20486e-10	1
621	-1.16607e-09	1
622	-3.07864e-09	1
623	1.12174e-10	1
624	-1.21766e-10	1
625	-4.31294e-10	1
626	7.39517e-11	1
627	2.29437e-10	1
628	-6.70397e-09	1
629	-8.02694e-09	1
630	1.92171e-10	1
631	-1.29276e-09	1
632	-5.8482e-09	1
633	2.2568e-10	1
634	-9.38715e-11	1
635	8.87055e-11	1
636	-1.55565e-10	1
637	-2.81701e-09	1
638	1.48922e-10	1
639	-5.70208e-09	1
640	-6.26391e-09	1
641	6.89884e-10	1
642	-6.32544e-09	1
643	-4.3627e-09	1
644	-1.89701e-10	1
645	-6.53895e-09	1
646	2.83126e-10	1
647	-2.0197e-08	1
648	3.83105e-10	1
649	1.37234e-10	1
650	1.07406e-10	1
651	-1.00806e-10	1
652	1.19948e-10	1
653	-9.44232e-09	1
654	2.18614e-10	1
655	-1.54018e-09	1
656	5.21282e-09	1
657	6.59579e-11	1
658	6.83021e-11	1
659	-4.7802e-08	1
660	5.26882e-10	1
661	1.16629e-10	1
662	1.77645e-10	1
663	-4.34559e-09	1
664	-7.43632e-09	1
665	-2.08613e-08	1
666	3.69644e-10	1
667	-5.77947e-11	1
668	-4.41909e-09	1
669	1.29802e-10	1
670	-1.75019e-10	1
671	-2.86217e-09	1
672	1.09298e-10	1
673	3.56048e-09	1
674	1.33337e-09	1
675	-4.96209e-10	1
676	-2.44468e-10	1
677	-2.86185e-09	1
678	-3.06601e-09	1
679	-8.42785e-09	1
680	4.7781e-10	1
681	2.70406e-10	1
682	-3.42869e-09	1
683	5.3767e-11	1
684	-1.2453e-10	1
685	6.53494e-08	1
686	-2.55736e-09	1
687	-8.7073e-10	1
688	-5.30059e-11	1
689	-4.6289e-09	1
690	1.08286e-10	1
691	-1.65866e-08	1
692	1.86121e-10	1
693	-9.82718e-09	1
694	-9.81715e-09	1
695	1.5115e-10	1
696	1.0834e-10	1
697	1.70178e-09	1
698	-5.49531e-11	1
699	-4.75501e-09	1
700	-1.35025e-08	1
701	1.20478e-10	1
702	-3.24793e-10	1
703	-1.90001e-10	1
704	6.41619e-10	1
705	2.25578e-09	1
706	-6.27638e-11	1
707	-6.694e-11	1
708	-4.86433e-09	1
709	1.54422e-10	1
710	1.09449e-10	1
711	-4.63704e-10	1
712	-4.28392e-09	1
713	1.11303e-09	1
714	-2.32161e-10	1
715	-8.03267e-09	1
716	-4.73823e-09	1
717	3.03825e-09	1
718	-6.30257e-09	1
719	1.36373e-10	1
720	2.82882e-10	1
721	-3.89836e-10	1
722	-7.66338e-09	1
723	7.32112e-11	1
724	1.20837e-10	1
725	-4.09049e-09	1
726	-1.05275e-10	1
727	-2.37656e-10	1
728	-4.27921e-09	1
729	2.67036e-09	1
730	-4.06668e-10	1
731	-1.22251e-09	1
732	-2.97056e-09	1
733	-2.74517e-08	1
734	5.95792e-10	1
735	-1.856e-08	1
736	2.0926e-10	1
737	-3.92806e-09	1
738	2.17527e-10	1
739	-4.16599e-09	1
740	8.07953e-10	1
741	-4.80722e-10	1
742	3.29818e-10	1
743	8.78268e-10	1
744	-2.88012e-10	1
745	-1.54328e-10	1
746	-8.11779e-09	1
747	1.36925e-10	1
748	5.81094e-10	1
749	-2.27147e-08	1
750	1.07559e-10	1
751	-5.57627e-10	1
752	2.50522e-09	1
753	-7.36009e-11	1
754	4.76218e-09	1
755	-7.73674e-10	1
756	-1.26106e-10	1
757	-1.09512e-09	1
758	-1.47641e-10	1
759	-5.9903e-09	1
760	1.30874e-10	1
761	-4.61775e-09	1
762	-6.58964e-10	1
763	8.5211e-11	1
764	-4.11665e-10	1
765	-9.13932e-09	1
766	2.11147e-10	1
767	-5.01716e-09	1
768	1.13936e-10	1
769	-6.74896e-09	1
770	-8.8944e-11	1
771	-2.90077e-09	1
772	6.4732e-11	1
773	-5.31867e-10	1
774	-2.15393e-08	1
775	1.67691e-10	1
776	-4.6481e-10	1
777	1.2838e-09	1
778	-3.90698e-09	1
779	5.57559e-10	1
780	1.59374e-09	1
781	-5.57479e-11	1
782	-1.14333e-10	1
783	-5.93561e-10	1
784	-3.76001e-09	1
785	5.34235e-09	1
786	-3.44936e-09	1
787	-6.97324e-09	1
788	1.15888e-10	1
789	-1.62614e-10	1
790	-6.62705e-11	1
791	-2.90074e-09	1
792	-1.39806e-08	1
793	4.12078e-10	1
794	-2.84206e-09	1
795	4.46902e-11	1
796	-1.16046e-10	1
797	-2.18705e-10	1
798	-4.46447e-09	1
799	9.12042e-11	1
800	-6.03637e-09	1
801	-1.07216e-08	1
802	1.72619e-10	1
803	-5.77738e-09	1
804	-9.26262e-09	1
805	1.83648e-10	1
806	-5.70073e-09	1
807	1.51687e-10	1
808	-3.10781e-09	1
809	4.84276e-11	1
810	-5.08561e-09	1
811	1.42275e-10	1
812	-6.26236e-11	1
813	2.83605e-09	1
814	-3.91025e-10	1
815	8.22554e-11	1
816	5.95983e-09	1
817	5.16532e-11	1
818	1.5118e-08	1
819	5.15478e-10	1
820	-5.64474e-09	1
821	1.25852e-10	1
822	3.86326e-11	1
823	-5.77007e-09	1
824	1.0911e-10	1
825	-3.78513e-09	1
826	-2.86469e-08	1
827	1.39564e-10	1
828	-1.74597e-10	1
829	-7.8505e-09	1
830	-1.64899e-10	1
831	-1.69952e-09	1
832	6.88853e-11	1
833	-8.53238e-09	1
834	-8.46e-10	1
835	-4.08465e-09	1
836	-6.73847e-08	1
837	3.61031e-10	1
838	3.04943e-10	1
839	4.85639e-09	1
840	-1.46755e-08	1
841	-7.09563e-09	1
842	1.41727e-10	1
843	-7.72803e-09	1
844	-4.84152e-09	1
845	-7.53787e-11	1
846	-3.75062e-09	1
847	-2.14793e-08	1
848	2.89501e-10	1
849	-7.60674e-11	1
850	3.28677e-09	1
851	2.45228e-10	1
852	3.06121e-09	1
853	-1.06305e-08	1
854	-3.10083e-09	1
855	1.8969e-09	1
856	-1.72898e-10	1
857	-1.60579e-10	1
858	-1.76384e-08	1
859	1.91791e-10	1
860	-1.42942e-10	1
861	-9.36986e-09	1
862	1.26232e-10	1
863	-7.064e-10	1
864	-4.28865e-10	1
865	-1.77896e-08	1
866	1.99958e-10	1
867	6.46336e-09	1
868	-2.95372e-10	1
869	1.22868e-10	1
870	-5.61507e-09	1
871	-1.04589e-08	1
872	1.70782e-10	1
873	-4.67386e-09	1
874	-6.35727e-09	1
875	-8.48792e-09	1
876	9.81585e-11	1
877	1.34785e-10	1
878	-6.62298e-09	1
879	2.23921e-10	1
880	2.45523e-09	1
881	1.99001e-10	1
882	-3.47202e-08	1
883	5.7453e-10	1
884	-4.62711e-09	1
885	-7.10633e-10	1
886	-4.48197e-09	1
887	-2.49063e-08	1
888	3.16521e-10	1
889	-7.84902e-10	1
890	5.07813e-11	1
891	-7.91127e-11	1
892	-1.32883e-08	1
893	-1.26587e-08	1
894	1.65091e-10	1
895	1.53279e-10	1
896	-7.49653e-10	1
897	-1.39964e-08	1
898	3.4515e-10	1
899	-5.81108e-11	1
900	-7.83761e-09	1
901	1.68719e-10	1
902	-5.3039e-09	1
903	-2.35304e-10	1
904	-1.4387e-10	1
905	-6.88112e-09	1
906	-3.66355e-10	1
907	-7.21439e-09	1
908	7.96715e-11	1
909	-4.73587e-10	1
910	-7.57649e-09	1
911	-4.21804e-09	1
912	-8.67601e-11	1
913	-4.09851e-09	1
914	-3.44922e-09	1
915	-5.7859e-11	1
916	-9.93579e-09	1
917	-4.03002e-10	1
918	5.66951e-11	1
919	-1.41029e-08	1
920	-1.05582e-10	1
921	-3.97685e-09	1
922	2.54681e-10	1
923	-2.02732e-10	1
924	-2.79676e-09	1
925	-5.83263e-10	1
926	-2.77758e-08	1
927	2.20037e-10	1
928	1.30889e-10	1
929	-1.28199e-10	1
930	-8.75247e-09	1
931	8.53305e-11	1
932	-3.85663e-10	1
933	-9.7313e-09	1
934	2.56521e-10	1
935	7.46524e-10	1
936	-3.52174e-09	1
937	-3.01089e-10	1
938	3.67645e-11	1
939	1.25631e-10	1
940	-3.60211e-09	1
941	-8.27322e-09	1
942	2.44184e-10	1
943	-1.00863e-10	1
944	-5.83828e-11	1
945	-3.5321e-10	1
946	-4.63903e-09	1
947	1.5654e-10	1
948	-2.17113e-08	1
949	3.45628e-10	1
950	4.33103e-11	1
951	-1.61285e-09	1
952	-1.75785e-10	1
953	-3.04448e-09	1
954	-3.33333e-09	1
955	1.39392e-10	1
956	-6.42793e-09	1
957	2.39617e-10	1
958	-6.19982e-09	1
959	1.24324e-10	1
960	1.66601e-10	1
961	-2.72718e-09	1
962	-1.42659e-08	1
963	2.40814e-10	1
964	-2.62722e-10	1
965	-5.91899e-09	1
966	1.40468e-09	1
967	2.01144e-10	1
968	-5.09477e-09	1
969	1.81106e-10	1
970	-2.47359e-09	1
971	1.52246e-10	1
972	-1.8802e-08	1
973	5.83311e-10	1
974	1.15707e-10	1
975	-8.41505e-09	1
976	1.68368e-10	1
977	-1.79554e-10	1
978	-3.60528e-09	1
979	3.47398e-10	1
980	-1.15431e-07	1
981	2.58236e-10	1
982	-5.2949e-09	1
983	-5.62508e-09	1
984	1.37354e-10	1
985	-2.74854e-10	1
986	-5.30968e-11	1
987	1.24165e-10	1
988	2.21061e-09	1
989	2.02997e-10	1
990	-1.66613e-10	1
991	-3.48868e-09	1
992	-4.51897e-10	1
993	-2.05397e-10	1
994	1.73425e-10	1
995	8.05247e-10	1
996	-1.12414e-10	1
997	-2.37141e-10	1
998	-2.33423e-08	1
999	3.1787e-10	1
1000	-2.06883e-10	1
1001	3.59828e-11	1
1002	-3.27954e-09	1
1003	-3.32713e-09	1
1004	1.6512e-10	1
1005	-5.89112e-09	1
1006	2.18029e-10	1
1007	-1.33422e-08	1
1008	8.60395e-10	1
1009	-1.89948e-08	1
1010	3.22927e-10	1
1011	-2.43689e-08	1
1012	2.81504e-10	1
1013	1.30199e-10	1
1014	-1.7353e-08	1
1015	4.0589e-10	1
1016	-9.98158e-09	1
1017	-1.10615e-09	1
1018	1.2985e-10	1
1019	-2.86247e-10	1
1020	-2.71928e-10	1
1021	3.13166e-10	1
1022	-7.36404e-10	1
1023	-1.64287e-08	1
1024	1.4688e-10	1
1025	-1.34025e-08	1
1026	2.54935e-10	1
1027	-5.47177e-10	1
1028	6.42428e-11	1
1029	1.76808e-09	1
1030	-9.56341e-09	1
1031	5.96316e-10	1
1032	-9.62766e-09	1
1033	-4.02003e-09	1
1034	-3.19388e-09	1
1035	-3.77811e-09	1
1036	-2.17955e-08	1
1037	2.68288e-10	1
1038	-8.13255e-11	1
1039	-1.58112e-09	1
1040	-6.2896e-10	1
1041	-5.20441e-11	1
1042	1.42005e-09	1
1043	-3.55872e-09	1
1044	-1.36808e-08	1
1045	1.101e-10	1
1046	-5.63496e-11	1
1047	-6.50563e-11	1
1048	6.55288e-10	1
1049	-2.79651e-09	1
1050	-3.66029e-09	1
1051	5.99404e-10	1
1052	3.8957e-11	1
1053	-2.31604e-08	1
1054	2.6505e-10	1
1055	-4.49147e-09	1
1056	4.57471e-11	1
1057	-8.64778e-09	1
1058	1.24495e-10	1
1059	5.27109e-09	1
1060	1.27913e-10	1
1061	-2.96931e-09	1
1062	-5.52703e-09	1
1063	-9.789e-09	1
1064	1.09051e-10	1
1065	-7.7021e-09	1
1066	-9.9031e-10	1
1067	-1.19925e-08	1
1068	2.15249e-09	1
1069	-1.89175e-10	1
1070	1.2005e-09	1
1071	-1.0385e-08	1
1072	5.26973e-11	1
1073	-4.26668e-09	1
1074	5.00382e-11	1
1075	-1.82786e-08	1
1076	1.22888e-10	1
1077	-9.48437e-11	1
1078	-1.2043e-08	1
1079	1.75488e-10	1
1080	-5.13776e-09	1
1081	-4.27222e-09	1
1082	2.40151e-10	1
1083	-9.83684e-11	1
1084	-1.83615e-08	1
1085	-5.16164e-09	1
1086	-8.02158e-11	1
1087	-3.18476e-09	1
1088	-6.93018e-09	1
1089	1.32106e-10	1
1090	3.44051e-08	1
1091	-1.14672e-08	1
1092	9.16668e-11	1
1093	2.12322e-10	1
1094	2.26429e-10	1
1095	-3.65521e-09	1
1096	-1.1389e-08	1
1097	1.56948e-10	1
1098	-1.16454e-08	1
1099	2.81117e-10	1
1100	-1.09364e-09	1
1101	-3.56844e-09	1
1102	7.7252e-11	1
1103	-8.85769e-11	1
1104	3.95243e-11	1
1105	-6.14041e-10	1
1106	-5.51794e-10	1
1107	-7.25112e-10	1
1108	6.72846e-10	1
1109	-1.89534e-10	1
1110	-1.05797e-10	1
1111	-7.16172e-10	1
1112	-5.74274e-09	1
1113	1.06161e-10	1
1114	-7.69699e-09	1
1115	1.48202e-10	1
1116	-6.67072e-10	1
1117	-2.87531e-10	1
1118	1.2347e-09	1
1119	-1.36573e-08	1
1120	1.77782e-10	1
1121	-3.85015e-09	1
1122	-8.81355e-10	1
1123	-8.77386e-11	1
1124	4.5141e-11	1
1125	-4.06978e-10	1
1126	-8.91236e-11	1
1127	-3.09756e-09	1
1128	4.28231e-11	1
1129	-1.64415e-10	1
1130	-4.8567e-10	1
1131	-3.90803e-09	1
1132	-1.4456e-10	1
1133	5.43264e-09	1
1134	2.93344e-10	1
1135	1.13768e-08	1
1136	-2.77289e-09	1
1137	-3.97776e-10	1
1138	1.74834e-08	1
1139	-7.98645e-11	1
1140	3.50084e-08	1
1141	-8.72548e-10	1
1142	-8.10885e-09	1
1143	-7.2537e-10	1
1144	6.70061e-10	1
1145	-8.5168e-11	1
1146	1.67126e-09	1
1147	-1.32786e-08	1
1148	2.96253e-10	1
1149	-7.48234e-09	1
1150	-1.59373e-10	1
1151	-3.45201e-09	1
1152	-4.30911e-10	1
1153	1.32028e-10	1
1154	-3.72921e-10	1
1155	-2.79909e-09	1
1156	-4.28917e-10	1
1157	-2.07515e-08	1
1158	1.42212e-10	1
1159	-1.87059e-10	1
1160	-8.03872e-11	1
1161	1.47601e-08	1
1162	-1.19576e-08	1
1163	1.36348e-10	1
1164	-5.90456e-09	1
1165	1.30073e-10	1
1166	-1.69813e-08	1
1167	1.43811e-10	1
1168	-1.0965e-08	1
1169	-6.01382e-11	1
1170	-4.98398e-09	1
1171	1.07068e-10	1
1172	-2.05383e-10	1
1173	-1.29561e-10	1
1174	-6.8168e-09	1
1175	-4.93676e-09	1
1176	8.63185e-09	1
1177	-1.04688e-09	1
1178	1.59703e-10	1
1179	4.92795e-10	1
1180	-5.54024e-09	1
1181	-6.05316e-10	1
1182	-7.97175e-09	1
1183	1.9639e-10	1
1184	-3.99707e-09	1
1185	2.68122e-10	1
1186	-5.97965e-10	1
1187	7.13587e-10	1
1188	-2.86956e-09	1
1189	1.36809e-10	1
1190	-1.51651e-09	1
1191	6.46891e-11	1
1192	-5.29539e-09	1
1193	-2.30212e-08	1
1194	3.96699e-10	1
1195	1.31026e-10	1
1196	-5.45973e-09	1
1197	-4.09051e-10	1
1198	-1.49282e-08	1
1199	1.15767e-10	1
1200	-4.3518e-09	1
1201	1.6142e-10	1
1202	-2.91918e-10	1
1203	-9.58005e-09	1
1204	5.18766e-11	1
1205	-8.77348e-08	1
1206	5.34573e-10	1
1207	-1.09356e-10	1
1208	5.00938e-09	1
1209	-1.09924e-09	1
1210	-1.13659e-08	1
1211	9.66805e-11	1
1212	-5.24714e-11	1
1213	9.11048e-11	1
1214	-2.88794e-09	1
1215	-3.20605e-09	1
1216	6.95419e-11	1
1217	-1.04111e-10	1
1218	9.39976e-10	1
1219	-6.77021e-09	1
1220	-8.48323e-09	1
1221	-3.17132e-09	1
1222	-1.02189e-09	1
1223	-2.962e-10	1
1224	-1.17554e-10	1
1225	-6.04035e-09	1
1226	-5.56113e-09	1
1227	-4.8863e-09	1
1228	1.65692e-10	1
1229	8.0894e-09	1
1230	-3.4486e-09	1
1231	-9.50087e-09	1
1232	2.13063e-10	1
1233	-4.44646e-10	1
1234	-7.53804e-11	1
1235	-9.31375e-09	1
1236	-4.76753e-10	1
1237	-3.80268e-09	1
1238	-2.4593e-08	1
1239	3.55224e-10	1
1240	-7.75432e-09	1
1241	1.79212e-10	1
1242	-3.25965e-09	1
1243	7.37083e-11	1
1244	-1.12399e-10	1
1245	-4.38887e-09	1
1246	-3.9138e-09	1
1247	-2.23444e-09	1
1248	-5.95846e-09	1
1249	1.08102e-10	1
1250	-2.47586e-08	1
1251	1.96561e-10	1
1252	5.0467e-09	1
1253	-3.09784e-08	1
1254	2.90323e-10	1
1255	-3.98692e-09	1
1256	-1.63491e-10	1
1257	4.07566e-10	1
1258	-2.85316e-09	1
1259	2.02223e-10	1
1260	-4.21972e-10	1
1261	6.17001e-09	1
1262	-1.51917e-10	1
1263	2.216e-09	1
1264	1.78586e-10	1
1265	-1.61759e-08	1
1266	1.72861e-10	1
1267	-3.64281e-09	1
1268	-1.27058e-08	1
1269	1.54789e-10	1
1270	1.39228e-10	1
1271	-2.03092e-10	1
1272	-4.34292e-09	1
1273	4.37623e-11	1
1274	1.18192e-09	1
1275	-2.25487e-08	1
1276	1.86447e-10	1
1277	-1.6099e-10	1
1278	-3.60371e-10	1
1279	-6.37474e-11	1
1280	-3.81532e-09	1
1281	1.18173e-10	1
1282	-5.10425e-09	1
1283	-7.83784e-11	1
1284	-1.6974e-07	1
1285	1.08666e-09	1
1286	-1.34104e-08	1
1287	2.36313e-10	1
1288	-4.26922e-09	1
1289	1.63495e-09	1
1290	-2.06286e-09	1
1291	7.71062e-10	1
1292	-7.4492e-10	1
1293	-1.00426e-10	1
1294	-6.46137e-10	1
1295	-6.76186e-09	1
1296	1.05993e-10	1
1297	-6.59754e-10	1
1298	-3.30599e-09	1
1299	-1.89768e-10	1
1300	-1.07345e-10	1
1301	-6.56482e-09	1
1302	1.6969e-10	1
1303	-4.09591e-10	1
1304	4.13027e-11	1
1305	-6.62178e-09	1
1306	-3.55977e-09	1
1307	1.39777e-10	1
1308	-1.93996e-08	1
1309	2.78041e-10	1
1310	-3.34025e-09	1
1311	-1.53185e-10	1
1312	-2.87621e-09	1
1313	-8.19379e-09	1
1314	-1.57841e-10	1
1315	-7.62277e-11	1
1316	-4.07855e-09	1
1317	1.28327e-10	1
1318	-2.9545e-10	1
1319	-3.71357e-09	1
1320	-5.21486e-09	1
1321	1.10326e-10	1
1322	-2.48334e-09	1
1323	3.18003e-10	1
1324	-4.77242e-09	1
1325	1.16783e-10	1
1326	-2.42301e-10	1
1327	-2.58142e-10	1
1328	-9.41697e-11	1
1329	-3.24828e-09	1
1330	1.82437e-10	1
1331	4.22656e-10	1
1332	-5.57953e-11	1
1333	-5.60921e-09	1
1334	-2.17111e-10	1
1335	6.6667e-09	1
1336	-1.84348e-08	1
1337	1.79755e-10	1
1338	-3.37988e-09	1
1339	-2.25689e-10	1
1340	-6.07046e-09	1
1341	1.32232e-10	1
1342	-9.91246e-11	1
1343	-1.17804e-10	1
1344	-3.39178e-09	1
1345	-8.48888e-09	1
1346	-2.3127e-10	1
1347	5.91244e-10	1
1348	-3.78466e-09	1
1349	-9.47751e-11	1
1350	-2.25017e-10	1
1351	-5.9251e-09	1
1352	1.06349e-10	1
1353	-5.74285e-11	1
1354	-9.56204e-11	1
1355	-5.52273e-07	1
1356	9.37467e-10	1
1357	-2.15543e-08	1
1358	2.03966e-10	1
1359	-8.38691e-09	1
1360	2.91256e-10	1
1361	-8.77075e-09	1
1362	-3.15511e-10	1
1363	4.9302e-11	1
1364	-5.43741e-09	1
1365	2.833e-10	1
1366	-4.22269e-09	1
1367	-2.98055e-08	1
1368	4.88011e-10	1
1369	1.93333e-08	1
1370	1.14084e-10	1
1371	-3.68694e-09	1
1372	-6.40445e-08	1
1373	1.19445e-10	1
1374	3.81217e-11	1
1375	-2.91896e-10	1
1376	1.36317e-10	1
1377	-9.67658e-11	1
1378	-5.48107e-09	1
1379	1.51878e-10	1
1380	-7.45071e-09	1
1381	1.15461e-09	1
1382	-8.86417e-11	1
1383	1.10052e-10	1
1384	-5.62416e-11	1
1385	-3.12399e-09	1
1386	2.63262e-10	1
1387	4.83402e-10	1
1388	-5.73114e-09	1
1389	-1.13617e-10	1
1390	1.92799e-09	1
1391	6.04576e-09	1
1392	6.26368e-11	1
1393	-2.81464e-09	1
1394	-1.59818e-10	1
1395	-4.49342e-09	1
1396	-1.94638e-08	1
1397	-4.32007e-10	1
1398	-2.80154e-09	1
1399	-8.2433e-11	1
1400	-8.99626e-09	1
1401	2.76493e-10	1
1402	-1.93129e-10	1
1403	-9.58981e-11	1
1404	-1.47731e-08	1
1405	-2.30262e-10	1
1406	-7.6047e-09	1
1407	1.51658e-10	1
1408	-4.10064e-09	1
1409	2.35966e-10	1
1410	-2.73888e-10	1
1411	1.08788e-10	1
1412	-3.5553e-09	1
1413	-1.44094e-10	1
1414	-3.20507e-10	1
1415	-3.3721e-09	1
1416	-2.92521e-10	1
1417	-2.46018e-10	1
1418	-7.17024e-10	1
1419	-5.09577e-09	1
1420	-2.2647e-08	1
1421	1.01816e-09	1
1422	-3.099e-10	1
1423	-2.3735e-09	1
1424	-4.17649e-09	1
1425	-5.14933e-10	1
1426	-7.47042e-11	1
1427	-3.47416e-09	1
1428	-4.79112e-09	1
1429	-6.56674e-11	1
1430	-3.43769e-10	1
1431	-4.748e-09	1
1432	-1.18291e-10	1
1433	1.71447e-09	1
1434	1.57641e-10	1
1435	-2.7892e-09	1
1436	-3.19357e-09	1
1437	-8.48872e-09	1
1438	3.91459e-10	1
1439	-5.33159e-07	1
1440	1.34061e-09	1
1441	-3.74206e-10	1
1442	-9.69084e-09	1
1443	1.92845e-10	1
1444	-1.70098e-10	1
1445	-4.69089e-09	1
1446	1.12028e-10	1
1447	-3.49694e-08	1
1448	-1.72557e-10	1
1449	-1.54856e-08	1
1450	8.04221e-10	1
1451	-1.74747e-10	1
1452	9.51158e-10	1
1453	-7.87979e-09	1
1454	-5.02489e-09	1
1455	1.35724e-10	1
1456	-2.52968e-10	1
1457	-3.88228e-09	1
1458	1.22114e-10	1
1459	1.5846e-10	1
1460	-5.00626e-09	1
1461	-2.96458e-09	1
1462	-9.53299e-09	1
1463	3.20302e-09	1
1464	-9.9884e-11	1
1465	-2.80705e-08	1
1466	1.77652e-10	1
1467	1.73257e-10	1
1468	2.2719e-09	1
1469	-5.18509e-10	1
1470	-3.72e-08	1
1471	5.67708e-10	1
1472	-1.05109e-10	1
1473	4.72894e-10	1
1474	1.02965e-09	1
1475	-9.85712e-09	1
1476	-5.59977e-09	1
1477	-5.88127e-08	1
1478	3.55447e-10	1
1479	1.05882e-10	1
1480	-3.24234e-10	1
1481	3.39001e-10	1
1482	-8.89414e-09	1
1483	-5.28342e-09	1
1484	-2.8123e-08	1
1485	9.01657e-10	1
1486	-4.94298e-10	1
1487	-1.57686e-10	1
1488	7.22412e-09	1
1489	-1.19449e-10	1
1490	-8.44126e-10	1
1491	-3.2268e-10	1
1492	1.65713e-08	1
1493	1.42706e-10	1
1494	-6.75297e-09	1
1495	2.17402e-09	1
1496	-1.13453e-10	1
1497	-3.2746e-09	1
1498	-1.84038e-10	1
1499	1.17819e-10	1
1500	-4.85995e-10	1
1501	-3.82857e-09	1
1502	1.66989e-09	1
1503	1.60227e-10	1
1504	-1.61574e-08	1
1505	1.56817e-10	1
1506	-4.12279e-09	1
1507	8.36827e-11	1
1508	7.55484e-10	1
1509	1.57658e-10	1
1510	-2.28378e-08	1
1511	1.30081e-10	1
1512	-7.17426e-09	1
1513	-9.8014e-11	1
1514	-5.24061e-11	1
1515	-3.0416e-09	1
1516	3.07601e-09	1
1517	1.14585e-08	1
1518	1.94278e-10	1
1519	1.07033e-10	1
1520	2.89702e-10	1
1521	-7.52761e-09	1
1522	-2.36386e-10	1
1523	-6.47908e-11	1
1524	-2.79588e-09	1
1525	-1.66106e-10	1
1526	-1.17928e-10	1
1527	2.47769e-09	1
1528	-2.1363e-10	1
1529	-1.17215e-10	1
1530	-5.53418e-10	1
1531	5.74277e-10	1
1532	-6.23115e-09	1
1533	3.59981e-10	1
1534	-1.72906e-10	1
1535	-9.8916e-09	1
1536	1.38317e-10	1
1537	-7.08901e-11	1
1538	-1.23523e-10	1
1539	-5.30174e-11	1
1540	7.49075e-11	1
1541	-8.08182e-09	1
1542	-7.92549e-09	1
1543	-4.03024e-09	1
1544	8.80989e-11	1
1545	4.60743e-09	1
1546	-1.7596e-10	1
1547	2.30558e-10	1
1548	1.40819e-09	1
1549	1.97223e-10	1
1550	-1.4642e-10	1
1551	-1.96167e-10	1
1552	3.60665e-10	1
1553	-3.71836e-10	1
1554	-1.8562e-10	1
1555	-2.96877e-08	1
1556	2.34845e-10	1
1557	-9.70583e-09	1
1558	1.49787e-10	1
1559	-8.38841e-10	1
1560	-7.46977e-09	1
1561	1.5548e-10	1
1562	-2.61149e-10	1
1563	-3.66465e-10	1
1564	-1.01901e-07	1
1565	7.63798e-10	1
1566	-3.54909e-09	1
1567	-3.22414e-09	1
1568	3.07628e-10	1
1569	3.38663e-10	1
1570	-1.09778e-08	1
1571	5.62302e-11	1
1572	-2.05941e-10	1
1573	-9.73507e-11	1
1574	-3.47521e-07	1
1575	4.41883e-10	1
1576	-5.59808e-09	1
1577	1.40453e-09	1
1578	1.94492e-10	1
1579	-3.2155e-09	1
1580	-2.84905e-09	1
1581	8.66645e-09	1
1582	-6.08955e-08	1
1583	2.9772e-10	1
1584	2.90328e-10	1
1585	-7.94392e-11	1
1586	-1.01394e-08	1
1587	-5.48981e-09	1
1588	-6.14482e-09	1
1589	-8.20123e-09	1
1590	-5.30115e-09	1
1591	2.37202e-10	1
1592	9.1461e-10	1
1593	1.08436e-10	1
1594	-5.75447e-08	1
1595	1.64466e-10	1
1596	-4.32478e-09	1
1597	-2.9546e-09	1
1598	3.65101e-09	1
1599	-3.13212e-09	1
1600	-4.90559e-09	1
1601	1.14856e-10	1
1602	6.78039e-09	1
1603	2.54641e-10	1
1604	1.77926e-09	1
1605	-7.05904e-11	1
1606	-1.21974e-08	1
1607	-5.31538e-09	1
1608	-3.48014e-09	1
1609	1.09596e-10	1
1610	3.35075e-09	1
1611	-5.29231e-09	1
1612	-6.11465e-10	1
1613	-3.04634e-09	1
1614	8.88375e-10	1
1615	-4.49304e-09	1
1616	-8.18111e-09	1
1617	-1.0066e-10	1
1618	2.87372e-10	1
1619	-6.18996e-09	1
1620	-3.47979e-10	1
1621	-7.72401e-09	1
1622	-6.05301e-11	1
1623	-3.82003e-09	1
1624	1.69569e-06	1
1625	-3.1547e-08	1
1626	-3.71005e-09	1
1627	-7.82053e-09	1
1628	4.82163e-10	1
1629	-6.77996e-09	1
1630	1.62507e-10	1
1631	-5.70261e-11	1
1632	-7.72026e-10	1
1633	4.7346e-11	1
1634	-7.53356e-11	1
1635	-5.64314e-11	1
1636	-5.38239e-11	1
1637	1.45174e-09	1
1638	-4.7326e-10	1
1639	-3.36784e-10	1
1640	-5.42481e-09	1
1641	-1.66554e-10	1
1642	-4.26413e-09	1
1643	-8.04333e-11	1
1644	-1.2865e-08	1
1645	1.24448e-10	1
1646	-3.13156e-09	1
1647	-1.39823e-10	1
1648	-6.6789e-11	1
1649	-2.4572e-09	1
1650	-7.11313e-11	1
1651	3.9394e-09	1
1652	-2.31954e-07	1
1653	6.97668e-10	1
1654	-7.41936e-09	1
1655	3.82948e-11	1
1656	-6.10155e-10	1
1657	-1.92118e-10	1
1658	-4.08425e-10	1
1659	-1.04094e-08	1
1660	-1.50363e-09	1
1661	-3.55769e-09	1
1662	-3.02277e-09	1
1663	-1.17161e-10	1
1664	1.98451e-10	1
1665	-2.17167e-08	1
1666	5.9611e-10	1
1667	-1.72303e-10	1
1668	-5.48314e-10	1
1669	-5.20734e-09	1
1670	-1.09383e-08	1
1671	1.06026e-10	1
1672	-4.86861e-09	1
1673	-8.59466e-09	1
1674	-6.30049e-11	1
1675	-7.66391e-09	1
1676	4.08519e-11	1
1677	-5.3536e-08	1
1678	6.3011e-10	1
1679	-7.55612e-10	1
1680	2.29915e-09	1
1681	-2.70013e-10	1
1682	4.39648e-09	1
1683	-1.21889e-08	1
1684	-3.66792e-09	1
1685	3.47261e-10	1
1686	-8.9221e-09	1
1687	4.34314e-10	1
1688	-2.18326e-10	1
1689	-3.26015e-09	1
1690	-7.11951e-09	1
1691	-1.03182e-08	1
1692	1.15668e-10	1
1693	-6.51676e-09	1
1694	-6.27047e-09	1
1695	-2.71448e-09	1
1696	-7.12869e-09	1
1697	-8.58461e-09	1
1698	-3.71042e-09	1
1699	-7.08462e-07	1
1700	9.32167e-10	1
1701	-2.64931e-10	1
1702	-7.64211e-09	1
1703	1.31644e-10	1
1704	1.08242e-10	1
1705	-4.8277e-09	1
1706	-1.38608e-09	1
1707	4.80669e-10	1
1708	-2.83111e-10	1
1709	3.62678e-10	1
1710	-5.84435e-11	1
1711	-2.75259e-09	1
1712	-1.31076e-08	1
1713	2.19107e-10	1
1714	-6.58145e-11	1
1715	-9.6678e-09	1
1716	-1.3136e-08	1
1717	-6.84139e-11	1
1718	-9.8965e-09	1
1719	-7.51173e-09	1
1720	-1.86979e-10	1
1721	1.95261e-10	1
1722	-1.11705e-08	1
1723	3.01468e-10	1
1724	-5.83873e-11	1
1725	3.12067e-09	1
1726	-2.01473e-08	1
1727	1.55291e-10	1
1728	-5.98745e-09	1
1729	1.32587e-10	1
1730	-4.61246e-09	1
1731	2.71724e-09	1
1732	3.96278e-11	1
1733	-3.40938e-09	1
1734	1.28091e-10	1
1735	-4.84957e-09	1
1736	1.25617e-10	1
1737	-1.08426e-09	1
1738	-8.33189e-10	1
1739	-3.9157e-09	1
1740	3.55642e-09	1
1741	-6.68499e-11	1
1742	4.33783e-10	1
1743	-8.10903e-11	1
1744	3.08127e-10	1
1745	1.11967e-10	1
1746	5.60162e-10	1
1747	1.36927e-10	1
1748	-1.23205e-10	1
1749	3.24677e-09	1
1750	1.3043e-10	1
1751	-7.48365e-09	1
1752	-1.27713e-10	1
1753	-5.12455e-09	1
1754	-8.50606e-09	1
1755	-4.25884e-07	1
1756	9.336e-10	1
1757	-4.53209e-10	1
1758	6.42197e-10	1
1759	-1.02282e-10	1
1760	1.32147e-10	1
1761	-2.66119e-08	1
1762	1.93155e-10	1
1763	-1.96074e-08	1
1764	-1.34998e-08	1
1765	2.21411e-10	1
1766	1.11595e-10	1
1767	-5.98188e-09	1
1768	2.73849e-10	1
1769	-6.86775e-09	1
1770	1.16464e-10	1
1771	-8.15243e-09	1
1772	-1.3908e-09	1
1773	-1.05501e-08	1
1774	-1.97125e-10	1
1775	5.82368e-09	1
1776	-3.34189e-09	1
1777	-8.10042e-10	1
1778	1.06495e-07	1
1779	1.79512e-10	1
1780	-4.68732e-09	1
1781	1.51794e-10	1
1782	-1.7278e-10	1
1783	-8.43079e-11	1
1784	-9.82004e-09	1
1785	3.04225e-10	1
1786	-8.26724e-09	1
1787	-2.93269e-08	1
1788	1.80205e-10	1
1789	1.27522e-09	1
1790	-2.96792e-09	1
1791	-9.40989e-09	1
1792	1.09732e-10	1
1793	-1.1766e-08	1
1794	-2.68871e-10	1
1795	-4.83602e-08	1
1796	3.48757e-10	1
1797	4.99119e-11	1
1798	-4.41589e-09	1
1799	-4.70003e-09	1
1800	1.28546e-10	1
1801	9.46236e-09	1
1802	-7.67107e-11	1
1803	1.25939e-10	1
1804	-1.65808e-10	1
1805	-5.79049e-10	1
1806	-1.34488e-08	1
1807	-1.97634e-08	1
1808	-4.34354e-09	1
1809	-1.64399e-10	1
1810	-1.42311e-08	1
1811	8.70326e-11	1
1812	2.65491e-10	1
1813	-4.38531e-09	1
1814	3.9453e-09	1
1815	-3.29798e-09	1
1816	-1.85105e-09	1
1817	-7.71806e-09	1
1818	-2.83782e-09	1
1819	-1.14572e-10	1
1820	-7.12189e-10	1
1821	-8.0438e-09	1
1822	-3.29088e-09	1
1823	3.78416e-10	1
1824	-2.97912e-10	1
1825	-3.91263e-08	1
1826	2.3285e-10	1
1827	9.40454e-10	1
1828	-1.16039e-08	1
1829	-1.66032e-07	1
1830	5.74082e-10	1
1831	-2.98873e-09	1
1832	-1.46987e-10	1
1833	3.04478e-08	1
1834	1.60268e-10	1
1835	-1.06421e-08	1
1836	3.43632e-10	1
1837	-8.72027e-11	1
1838	-3.48718e-09	1
1839	-9.78815e-09	1
1840	1.50605e-10	1
1841	1.1438e-09	1
1842	-2.90149e-09	1
1843	-3.04535e-09	1
1844	4.97287e-10	1
1845	-1.16421e-08	1
1846	-2.47799e-10	1
1847	-1.03071e-10	1
1848	-4.96761e-10	1
1849	-3.01806e-09	1
1850	-7.85319e-11	1
1851	-2.3351e-08	1
1852	-1.66587e-10	1
1853	-9.44094e-11	1
1854	7.72058e-09	1
1855	-8.02246e-10	1
1856	-7.23844e-10	1
1857	-5.67339e-10	1
1858	-3.75973e-09	1
1859	-4.40407e-09	1
1860	4.9626e-10	1
1861	-8.68816e-09	1
1862	-6.42379e-08	1
1863	2.81662e-10	1
1864	-1.82095e-09	1
1865	-2.56041e-10	1
1866	-5.70885e-11	1
1867	-8.32122e-09	1
1868	-5.09291e-09	1
1869	-7.30052e-09	1
1870	-2.54112e-10	1
1871	-1.78934e-09	1
1872	2.46531e-10	1
1873	6.59729e-11	1
1874	-1.62098e-08	1
1875	2.36478e-10	1
1876	1.57428e-10	1
1877	-2.02187e-09	1
1878	-5.38565e-09	1
1879	-2.18326e-10	1
1880	1.76665e-09	1
1881	3.24087e-10	1
1882	-8.5281e-10	1
1883	-8.68745e-10	1
1884	-4.76146e-09	1
1885	4.81726e-10	1
1886	-4.44808e-10	1
1887	1.70011e-09	1
1888	5.2053e-10	1
1889	-1.60888e-08	1
1890	-5.59456e-11	1
1891	1.62704e-10	1
1892	-3.44479e-09	1
1893	-7.01735e-11	1
1894	3.44894e-09	1
1895	-3.11418e-09	1
1896	-1.61224e-10	1
1897	-7.55015e-09	1
1898	-4.73456e-09	1
1899	1.68864e-10	1
1900	1.29905e-09	1
1901	-7.7732e-09	1
1902	1.81929e-10	1
1903	1.1119e-10	1
1904	3.80564e-07	1
1905	-3.04169e-09	1
1906	3.73393e-08	1
1907	1.85731e-08	1
1908	2.42337e-09	1
1909	-2.04049e-10	1
1910	3.23226e-09	1
1911	-5.56736e-10	1
1912	-7.93558e-09	1
1913	6.44316e-11	1
1914	-9.91099e-09	1
1915	-7.12078e-11	1
1916	-8.38879e-09	1
1917	-2.16065e-10	1
1918	1.10232e-09	1
1919	5.62334e-11	1
1920	-3.16183e-09	1
1921	1.51657e-10	1
1922	-9.23469e-11	1
1923	-1.61915e-08	1
1924	1.32484e-10	1
1925	2.92426e-10	1
1926	-1.33927e-09	1
1927	-9.72032e-10	1
1928	-2.44819e-08	1
1929	1.11979e-10	1
1930	-4.01141e-09	1
1931	-7.89904e-09	1
1932	2.23438e-10	1
1933	-4.59099e-10	1
1934	2.22963e-10	1
1935	-2.08997e-10	1
1936	-8.79717e-09	1
1937	-6.62793e-11	1
1938	2.47172e-09	1
1939	-3.69766e-09	1
1940	2.57076e-10	1
1941	-7.53314e-11	1
1942	-4.35186e-09	1
1943	-1.96245e-10	1
1944	-1.0378e-10	1
1945	-3.63323e-09	1
1946	-7.87194e-09	1
1947	1.70953e-10	1
1948	-9.27187e-08	1
1949	2.78089e-10	1
1950	-7.01132e-11	1
1951	-3.61346e-09	1
1952	4.68454e-09	1
1953	4.23908e-09	1
1954	-2.74683e-10	1
1955	-5.16559e-10	1
1956	-1.63364e-08	1
1957	9.92624e-10	1
1958	-7.9801e-10	1
1959	-7.51196e-11	1
1960	-1.85199e-10	1
1961	4.29408e-10	1
1962	-8.62599e-11	1
1963	7.10724e-11	1
1964	-1.53284e-08	1
1965	1.14967e-10	1
1966	3.2176e-07	1
1967	-1.15451e-08	1
1968	-3.57562e-09	1
1969	2.67582e-10	1
1970	1.23864e-09	1
1971	-7.10377e-09	1
1972	5.24372e-11	1
1973	-1.93649e-08	1
1974	1.29592e-10	1
1975	-7.83292e-11	1
1976	6.20473e-10	1
1977	-1.33825e-10	1
1978	1.45274e-10	1
1979	5.88408e-10	1
1980	-4.64188e-09	1
1981	-7.58436e-10	1
1982	-1.00662e-08	1
1983	9.09547e-11	1
1984	-2.06413e-08	1
1985	1.13851e-09	1
1986	8.35809e-10	1
1987	-4.12669e-09	1
1988	-1.89788e-10	1
1989	-4.64787e-09	1
1990	-3.88735e-09	1
1991	4.17149e-11	1
1992	-2.04351e-09	1
1993	-3.13085e-09	1
1994	-3.66647e-09	1
1995	-2.81472e-09	1
1996	-3.96321e-10	1
1997	-1.36858e-08	1
1998	-5.99733e-10	1
1999	3.60524e-10	1
[truncated: 95,766 more rows]

## Sheet: Figure 2A_summary_stats
	Variance.components	Coefficients	-log10(p-values)
minimum	-0.000000902061418367461	-0.0000000519801995890745	-0.00000604298115236546
lower whisker	-0.0000000000510357691437674	-0.0000000000103681768032216	-0.0000000052214821355534
lower hinge	-0.0000000000185133852692587	-0.0000000000025283670556514	0.0000000000931677096582817
median	-0.00000000000000197498267739959	0.0000000000000289336696962517	0.000000000832431790165344
upper hinge	0.00000000000318985116098958	0.00000000000269823052789775	0.00000000363640226264117
upper whisker	0.000000000035740299608733	0.0000000000105380704162883	0.00000000895125262800889
maximum	0.00000711669604520904	0.000000140035627982371	0.0215037044935329

## Sheet: Figure 2B
	n=20000	n=40000	n=60000	n=80000	n=100000	n=120000
FLASH-MM	0.459612	0.505278	0.666627	0.671161	0.875903	1.03968
lmer	25.1488	49.704	74.8994	94.0162	122.445	149.118
NEBULA	39.7091	86.448	140.951	205.978	274.873	331.891

## Sheet: Figure 2C
	Expected.-log10(uniform)-n120000	FLASH-MM.observed.-log10(p-values)-n120000	NEBULA.observed.-log10(p-values)-n120000
1	5.15546	5.31603	4.56142
2	4.67834	4.64596	4.24549
3	4.45649	4.45121	4.24127
4	4.31036	4.20888	4.13827
5	4.20121	4.18077	4.0679
6	4.11406	4.17551	3.94636
7	4.04151	4.11018	3.85588
8	3.97937	4.05382	3.84586
9	3.92501	3.93908	3.75289
10	3.8767	3.90862	3.71833
11	3.83324	3.90164	3.71607
12	3.79373	3.87466	3.66406
13	3.75752	3.86869	3.64071
14	3.72409	3.86343	3.60668
15	3.69306	3.83439	3.60601
16	3.6641	3.8088	3.6045
17	3.63694	3.78755	3.57895
18	3.61139	3.74781	3.52413
19	3.58726	3.72392	3.50606
20	3.56439	3.69169	3.47528
21	3.54267	3.64874	3.44761
22	3.52199	3.6315	3.43965
23	3.50224	3.59387	3.41256
24	3.48336	3.56296	3.4016
25	3.46526	3.56203	3.39799
26	3.44789	3.53925	3.38594
27	3.43118	3.51767	3.37791
28	3.41509	3.47919	3.37505
29	3.39958	3.46412	3.37309
30	3.38461	3.43396	3.37061
31	3.37013	3.39464	3.35643
32	3.35612	3.38965	3.34614
33	3.34254	3.38174	3.33775
34	3.32938	3.36329	3.33193
35	3.31661	3.35878	3.33138
36	3.3042	3.33644	3.32508
37	3.29213	3.31422	3.31918
38	3.2804	3.3127	3.3148
39	3.26897	3.30901	3.28402
40	3.25783	3.30715	3.28374
41	3.24697	3.30362	3.28043
42	3.23638	3.25633	3.26059
43	3.22604	3.23606	3.24524
44	3.21594	3.23332	3.23013
45	3.20607	3.21576	3.22886
46	3.19642	3.21122	3.21806
47	3.18697	3.20992	3.21323
48	3.17773	3.19078	3.20471
49	3.16869	3.18608	3.19734
50	3.15982	3.16937	3.19502
51	3.15114	3.16899	3.18943
52	3.14262	3.14753	3.18854
53	3.13427	3.14183	3.17543
54	3.12607	3.1395	3.14814
55	3.11803	3.13894	3.14724
56	3.11013	3.13808	3.14458
57	3.10238	3.11716	3.14078
58	3.09476	3.10389	3.12544
59	3.08727	3.09857	3.12433
60	3.07991	3.09407	3.11789
61	3.07267	3.09077	3.10544
62	3.06555	3.0824	3.10412
63	3.05855	3.07655	3.10344
64	3.05165	3.07313	3.09327
65	3.04487	3.06601	3.0872
66	3.03819	3.06311	3.08502
67	3.03161	3.06119	3.08414
68	3.02512	3.05766	3.08232
69	3.01874	3.04813	3.07766
70	3.01244	3.04466	3.07717
71	3.00624	3.04217	3.07225
72	3.00012	3.04186	3.06628
73	2.99409	3.03154	3.0595
74	2.98814	3.02883	3.05758
75	2.98227	3.02602	3.05311
76	2.97648	3.02128	3.04864
77	2.97077	3.01781	3.03908
78	2.96513	3.01092	3.03583
79	2.95956	3.00843	3.03235
80	2.95406	3.00274	3.01616
81	2.94863	2.99585	3.00942
82	2.94327	2.97633	3.00067
83	2.93797	2.97215	2.9991
84	2.93274	2.9712	2.99467
85	2.92757	2.97041	2.99243
86	2.92246	2.96259	2.99119
87	2.91741	2.96031	2.97207
88	2.91242	2.95605	2.96022
89	2.90748	2.94453	2.95981
90	2.9026	2.94162	2.95922
91	2.89778	2.94139	2.95869
92	2.89301	2.93982	2.95626
93	2.88829	2.9345	2.94831
94	2.88362	2.93275	2.94595
95	2.879	2.93219	2.93761
96	2.87442	2.9079	2.93617
97	2.8699	2.89715	2.93455
98	2.86542	2.89498	2.93402
99	2.86099	2.88097	2.92917
100	2.8566	2.85689	2.90862
101	2.85226	2.84977	2.90835
102	2.84796	2.84436	2.89501
103	2.8437	2.83533	2.89393
104	2.83949	2.83494	2.88015
105	2.83531	2.83008	2.87867
106	2.83118	2.8247	2.86759
107	2.82708	2.82014	2.83931
108	2.82302	2.81642	2.83869
109	2.819	2.81279	2.82208
110	2.81501	2.79669	2.81019
111	2.81107	2.79635	2.80632
112	2.80715	2.79439	2.80308
113	2.80327	2.78662	2.78909
114	2.79943	2.7865	2.78218
115	2.79562	2.78156	2.78169
116	2.79185	2.78035	2.78015
117	2.7881	2.77703	2.77027
118	2.78439	2.77262	2.76639
119	2.78071	2.77211	2.76524
120	2.77706	2.76946	2.76442
121	2.77344	2.76641	2.76231
122	2.76985	2.76589	2.75208
123	2.76629	2.76275	2.74382
124	2.76276	2.75793	2.73989
125	2.75926	2.75516	2.737
126	2.75578	2.75329	2.73318
127	2.75234	2.75182	2.72968
128	2.74892	2.75148	2.72448
129	2.74552	2.75058	2.7222
130	2.74216	2.74664	2.72086
131	2.73882	2.74548	2.71698
132	2.7355	2.74131	2.71579
133	2.73221	2.73918	2.71322
134	2.72895	2.73509	2.71115
135	2.72571	2.73016	2.70905
136	2.72249	2.72639	2.70846
137	2.71929	2.72479	2.70758
138	2.71612	2.71636	2.70533
139	2.71298	2.71618	2.70191
140	2.70985	2.71354	2.69781
141	2.70675	2.70882	2.69302
142	2.70367	2.69673	2.69247
143	2.70061	2.69612	2.68859
144	2.69758	2.69586	2.68819
145	2.69456	2.69237	2.68484
146	2.69156	2.69011	2.68081
147	2.68859	2.68323	2.68044
148	2.68564	2.67936	2.67935
149	2.6827	2.66994	2.66846
150	2.67979	2.66928	2.66826
151	2.67689	2.66336	2.66801
152	2.67401	2.66068	2.66772
153	2.67116	2.65881	2.66605
154	2.66832	2.65549	2.66308
155	2.6655	2.65352	2.66257
156	2.6627	2.64907	2.66122
157	2.65991	2.64504	2.65891
158	2.65715	2.64028	2.65462
159	2.6544	2.6391	2.6487
160	2.65167	2.63734	2.64345
161	2.64895	2.63636	2.64209
162	2.64625	2.63463	2.63476
163	2.64357	2.63461	2.63033
164	2.64091	2.63186	2.62812
165	2.63826	2.62994	2.62778
166	2.63563	2.62932	2.62772
167	2.63301	2.62907	2.6249
168	2.63041	2.62807	2.62456
169	2.62783	2.62616	2.62276
170	2.62526	2.62039	2.62242
171	2.6227	2.61635	2.61843
172	2.62016	2.61629	2.61598
173	2.61764	2.61604	2.61239
174	2.61513	2.61428	2.61073
175	2.61263	2.6117	2.6088
176	2.61015	2.60197	2.60777
177	2.60768	2.59852	2.60637
178	2.60523	2.59768	2.60251
179	2.60279	2.59435	2.60149
180	2.60036	2.59428	2.60037
181	2.59795	2.59425	2.59491
182	2.59555	2.59246	2.58375
183	2.59316	2.5922	2.58192
184	2.59079	2.59068	2.57721
185	2.58843	2.58987	2.57272
186	2.58608	2.58771	2.57166
187	2.58375	2.5873	2.56965
188	2.58143	2.5832	2.5689
189	2.57912	2.58186	2.56761
190	2.57682	2.58007	2.56689
191	2.57453	2.57864	2.56666
192	2.57226	2.57722	2.56441
193	2.57	2.57677	2.5632
194	2.56775	2.57561	2.55845
195	2.56551	2.57436	2.55489
196	2.56328	2.57117	2.55179
197	2.56106	2.56885	2.55165
198	2.55886	2.56774	2.54527
199	2.55667	2.56449	2.5414
200	2.55448	2.56351	2.54046
201	2.55231	2.5626	2.54035
202	2.55015	2.56116	2.53837
203	2.548	2.54936	2.53175
204	2.54586	2.54912	2.52762
205	2.54373	2.54847	2.52728
206	2.54162	2.54799	2.52558
207	2.53951	2.54477	2.52376
208	2.53741	2.54468	2.52211
209	2.53532	2.53777	2.52115
210	2.53324	2.53693	2.51955
211	2.53118	2.53397	2.51661
212	2.52912	2.53019	2.5156
213	2.52707	2.52797	2.51481
214	2.52503	2.52492	2.51137
215	2.523	2.52415	2.50787
216	2.52098	2.52074	2.50747
217	2.51897	2.51754	2.5074
218	2.51697	2.51064	2.50471
219	2.51498	2.50635	2.50254
220	2.51299	2.50628	2.50074
221	2.51102	2.50549	2.4996
222	2.50905	2.50299	2.49665
223	2.5071	2.50242	2.49608
224	2.50515	2.5021	2.49477
225	2.50321	2.50155	2.49312
226	2.50128	2.50076	2.49307
227	2.49936	2.49968	2.49109
228	2.49745	2.49469	2.49024
229	2.49554	2.49375	2.49015
230	2.49364	2.49188	2.49004
231	2.49176	2.48811	2.48895
232	2.48988	2.48701	2.48562
233	2.488	2.48518	2.48453
234	2.48614	2.48461	2.48201
235	2.48428	2.48117	2.47735
236	2.48244	2.4801	2.47488
237	2.4806	2.47774	2.47427
238	2.47876	2.47769	2.47018
239	2.47694	2.4751	2.47006
240	2.47512	2.47256	2.46951
241	2.47331	2.46823	2.46642
242	2.47151	2.46732	2.46424
243	2.46972	2.4661	2.46129
244	2.46793	2.46421	2.45605
245	2.46615	2.4613	2.45306
246	2.46438	2.45964	2.45177
247	2.46261	2.45832	2.45048
248	2.46085	2.45589	2.45028
249	2.4591	2.45488	2.45018
250	2.45736	2.45487	2.44952
251	2.45562	2.45471	2.44944
252	2.45389	2.45227	2.44316
253	2.45217	2.45107	2.43972
254	2.45045	2.45057	2.43882
255	2.44874	2.44484	2.43216
256	2.44704	2.44402	2.42771
257	2.44534	2.44363	2.42734
258	2.44365	2.4435	2.42638
259	2.44197	2.44246	2.42395
260	2.44029	2.4422	2.41952
261	2.43862	2.44083	2.41577
262	2.43696	2.44037	2.41388
263	2.4353	2.44023	2.41326
264	2.43365	2.4389	2.41084
265	2.432	2.43829	2.41004
266	2.43036	2.43367	2.40828
267	2.42873	2.43337	2.40796
268	2.4271	2.43285	2.39925
269	2.42548	2.42785	2.39835
270	2.42387	2.42634	2.39825
271	2.42226	2.42628	2.39601
272	2.42066	2.42183	2.39312
273	2.41906	2.41922	2.39298
274	2.41747	2.41847	2.39203
275	2.41589	2.41827	2.38967
276	2.41431	2.41671	2.3848
277	2.41273	2.41635	2.38459
278	2.41116	2.41626	2.38355
279	2.4096	2.41613	2.38159
280	2.40805	2.41605	2.3783
281	2.40649	2.41073	2.37779
282	2.40495	2.40979	2.37746
283	2.40341	2.40685	2.3734
284	2.40187	2.40371	2.37292
285	2.40035	2.40259	2.37208
286	2.39882	2.40206	2.37027
287	2.3973	2.39524	2.36729
288	2.39579	2.39112	2.36337
289	2.39428	2.38756	2.36177
290	2.39278	2.38562	2.35835
291	2.39128	2.38414	2.35795
292	2.38979	2.38081	2.35739
293	2.3883	2.37712	2.35715
294	2.38682	2.37538	2.35714
295	2.38534	2.37351	2.35609
296	2.38387	2.3733	2.35555
297	2.3824	2.37328	2.35521
298	2.38094	2.37274	2.35192
299	2.37948	2.3706	2.35139
300	2.37803	2.3704	2.34973
301	2.37658	2.36783	2.34958
302	2.37514	2.36727	2.34823
303	2.3737	2.36695	2.3456
304	2.37227	2.36639	2.34536
305	2.37084	2.36536	2.34265
306	2.36942	2.36358	2.34109
307	2.368	2.36288	2.34012
308	2.36658	2.36249	2.33942
309	2.36517	2.36237	2.33389
310	2.36377	2.35832	2.32969
311	2.36237	2.35782	2.32898
312	2.36097	2.35751	2.32465
313	2.35958	2.35669	2.322
314	2.35819	2.35589	2.32175
315	2.35681	2.35401	2.32008
316	2.35543	2.35219	2.31906
317	2.35405	2.35147	2.31877
318	2.35268	2.34896	2.31748
319	2.35132	2.34677	2.31648
320	2.34996	2.34414	2.31388
321	2.3486	2.34195	2.31366
322	2.34725	2.3405	2.31076
323	2.3459	2.33916	2.30815
324	2.34455	2.33782	2.30733
325	2.34321	2.3373	2.3054
326	2.34188	2.33624	2.30364
327	2.34054	2.33433	2.30255
328	2.33922	2.33327	2.30015
329	2.33789	2.3302	2.29907
330	2.33657	2.32961	2.29772
331	2.33526	2.32912	2.2975
332	2.33394	2.32857	2.29692
333	2.33264	2.32799	2.29553
334	2.33133	2.3265	2.29549
335	2.33003	2.32498	2.29432
336	2.32873	2.32343	2.2936
337	2.32744	2.32278	2.29317
338	2.32615	2.32076	2.29255
339	2.32487	2.32012	2.29223
340	2.32359	2.31971	2.29208
341	2.32231	2.31566	2.29142
342	2.32104	2.31566	2.28869
343	2.31977	2.31512	2.28766
344	2.3185	2.31504	2.28765
345	2.31724	2.31319	2.28692
346	2.31598	2.3129	2.28599
347	2.31472	2.31162	2.2857
348	2.31347	2.3078	2.28439
349	2.31222	2.30771	2.28401
350	2.31098	2.30668	2.28257
351	2.30974	2.30653	2.28188
352	2.3085	2.30606	2.28178
353	2.30727	2.30583	2.27818
354	2.30604	2.305	2.27728
355	2.30481	2.3029	2.2772
356	2.30359	2.30026	2.27719
357	2.30237	2.29948	2.2768
358	2.30115	2.29873	2.2758
359	2.29994	2.29842	2.27463
360	2.29873	2.2977	2.2743
361	2.29752	2.29722	2.27358
362	2.29632	2.2961	2.27349
363	2.29512	2.29535	2.27214
364	2.29392	2.29385	2.27054
365	2.29273	2.29183	2.26979
366	2.29154	2.29013	2.26879
367	2.29035	2.29002	2.26834
368	2.28917	2.28964	2.26784
369	2.28799	2.28925	2.26597
370	2.28681	2.28801	2.26587
371	2.28564	2.28538	2.2655
372	2.28447	2.28534	2.26517
373	2.2833	2.28448	2.26259
374	2.28214	2.28416	2.26239
375	2.28098	2.28402	2.26182
376	2.27982	2.2839	2.2604
377	2.27866	2.28384	2.25857
378	2.27751	2.2835	2.25842
379	2.27636	2.28338	2.25568
380	2.27522	2.28095	2.25529
381	2.27407	2.28082	2.25515
382	2.27293	2.27998	2.25393
383	2.2718	2.27894	2.253
384	2.27066	2.27567	2.25252
385	2.26953	2.27473	2.2516
386	2.2684	2.27462	2.24955
387	2.26728	2.27198	2.24459
388	2.26616	2.27185	2.24403
389	2.26504	2.2694	2.24
390	2.26392	2.26845	2.23985
391	2.26281	2.26809	2.23842
392	2.2617	2.26806	2.23823
393	2.26059	2.26794	2.23715
394	2.25948	2.26744	2.23676
395	2.25838	2.26496	2.23652
396	2.25728	2.26361	2.23614
397	2.25618	2.26347	2.23524
398	2.25509	2.26227	2.2344
399	2.254	2.26185	2.23432
400	2.25291	2.26182	2.23402
401	2.25182	2.25977	2.23374
402	2.25074	2.25967	2.23295
403	2.24966	2.25869	2.23261
404	2.24858	2.25807	2.23233
405	2.24751	2.25634	2.23191
406	2.24644	2.25607	2.23075
407	2.24537	2.25555	2.2296
408	2.2443	2.25536	2.22779
409	2.24324	2.25301	2.22776
410	2.24217	2.25269	2.22613
411	2.24111	2.2491	2.2259
412	2.24006	2.24679	2.22565
413	2.239	2.24583	2.22524
414	2.23795	2.24436	2.22286
415	2.2369	2.2434	2.22271
416	2.23586	2.24064	2.2225
417	2.23481	2.24054	2.22204
418	2.23377	2.24036	2.2214
419	2.23273	2.23973	2.22072
420	2.2317	2.23797	2.21881
421	2.23066	2.23759	2.21716
422	2.22963	2.23578	2.2168
423	2.2286	2.23454	2.21651
424	2.22757	2.23418	2.21594
425	2.22655	2.23382	2.21424
426	2.22553	2.23341	2.21221
427	2.22451	2.23276	2.21175
428	2.22349	2.23203	2.20981
429	2.22248	2.22807	2.20975
430	2.22146	2.22711	2.20919
431	2.22045	2.22654	2.20913
432	2.21945	2.22439	2.20706
433	2.21844	2.22341	2.20215
434	2.21744	2.22316	2.20188
435	2.21644	2.22261	2.20102
436	2.21544	2.22227	2.20073
437	2.21444	2.22224	2.19768
438	2.21345	2.22169	2.19669
439	2.21246	2.21869	2.19616
440	2.21147	2.21684	2.19294
441	2.21048	2.21628	2.19274
442	2.2095	2.21479	2.19268
443	2.20851	2.21436	2.1914
444	2.20753	2.21427	2.19067
445	2.20656	2.21247	2.19036
446	2.20558	2.2114	2.19024
447	2.20461	2.21051	2.1893
448	2.20363	2.20947	2.18669
449	2.20267	2.20929	2.18653
450	2.2017	2.20718	2.18477
451	2.20073	2.20695	2.18343
452	2.19977	2.20385	2.18289
453	2.19881	2.20192	2.1828
454	2.19785	2.20016	2.1827
455	2.19689	2.19973	2.18257
456	2.19594	2.1992	2.18233
457	2.19499	2.19797	2.1823
458	2.19404	2.19737	2.17956
459	2.19309	2.19662	2.17955
460	2.19214	2.19629	2.17851
461	2.1912	2.19465	2.17845
462	2.19026	2.1941	2.17752
463	2.18932	2.19405	2.17736
464	2.18838	2.19224	2.17732
465	2.18744	2.19222	2.17582
466	2.18651	2.19175	2.17568
467	2.18558	2.18939	2.1744
468	2.18465	2.18881	2.17407
469	2.18372	2.18843	2.17325
470	2.18279	2.18762	2.17235
471	2.18187	2.1864	2.16987
472	2.18095	2.18636	2.1697
473	2.18003	2.18601	2.16949
474	2.17911	2.18415	2.16417
475	2.17819	2.18356	2.16403
476	2.17728	2.18316	2.16279
477	2.17636	2.18196	2.16074
478	2.17545	2.18003	2.1583
479	2.17455	2.17807	2.1583
480	2.17364	2.17637	2.15821
481	2.17273	2.17636	2.15792
482	2.17183	2.17383	2.15759
483	2.17093	2.17233	2.15716
484	2.17003	2.17092	2.15626
485	2.16913	2.16989	2.15596
486	2.16824	2.16858	2.15496
487	2.16734	2.16758	2.1547
488	2.16645	2.16711	2.15336
489	2.16556	2.16528	2.15237
490	2.16467	2.16436	2.15204
491	2.16379	2.16296	2.1518
492	2.1629	2.1623	2.15169
493	2.16202	2.16078	2.15029
494	2.16114	2.16022	2.14999
495	2.16026	2.16008	2.14955
496	2.15938	2.16001	2.14636
497	2.15851	2.15947	2.14619
498	2.15763	2.15918	2.1454
499	2.15676	2.15819	2.14499
500	2.15589	2.15619	2.14422
501	2.15502	2.15546	2.14419
502	2.15416	2.1548	2.14354
503	2.15329	2.15356	2.14237
504	2.15243	2.15302	2.14226
505	2.15157	2.15298	2.14168
506	2.15071	2.15259	2.14149
507	2.14985	2.15068	2.14129
508	2.14899	2.15029	2.14127
509	2.14814	2.14872	2.13977
510	2.14728	2.14758	2.13846
511	2.14643	2.14731	2.13738
512	2.14558	2.14648	2.13712
513	2.14473	2.1464	2.13623
514	2.14389	2.1459	2.13573
515	2.14304	2.14111	2.13548
516	2.1422	2.14105	2.13512
517	2.14136	2.14053	2.13467
518	2.14052	2.14031	2.13456
519	2.13968	2.13971	2.1338
520	2.13884	2.13944	2.13374
521	2.13801	2.13847	2.13368
522	2.13717	2.13782	2.13183
523	2.13634	2.13639	2.12984
524	2.13551	2.13548	2.12894
525	2.13468	2.13547	2.1271
526	2.13385	2.1339	2.12634
527	2.13303	2.13248	2.12535
528	2.13221	2.13217	2.12471
529	2.13138	2.13115	2.12395
530	2.13056	2.13108	2.12332
531	2.12974	2.12901	2.1214
532	2.12892	2.12868	2.11961
533	2.12811	2.12842	2.11956
534	2.12729	2.12833	2.11902
535	2.12648	2.128	2.11725
536	2.12567	2.12673	2.11659
537	2.12486	2.12643	2.11589
538	2.12405	2.12557	2.11409
539	2.12324	2.12356	2.11274
540	2.12244	2.1234	2.11087
541	2.12163	2.12285	2.10946
542	2.12083	2.12223	2.10909
543	2.12003	2.12131	2.10882
544	2.11923	2.1209	2.10641
545	2.11843	2.12047	2.106
546	2.11763	2.11992	2.10522
547	2.11684	2.119	2.10362
548	2.11604	2.11866	2.10354
549	2.11525	2.11629	2.10223
550	2.11446	2.1158	2.1016
551	2.11367	2.11315	2.10137
552	2.11288	2.11204	2.10084
553	2.1121	2.11123	2.1006
554	2.11131	2.11011	2.10054
555	2.11053	2.10918	2.10046
556	2.10974	2.10912	2.09956
557	2.10896	2.10902	2.09932
558	2.10818	2.10834	2.09921
559	2.1074	2.10733	2.09904
560	2.10663	2.10698	2.09888
561	2.10585	2.10653	2.09872
562	2.10508	2.10585	2.09782
563	2.1043	2.10488	2.09659
564	2.10353	2.10358	2.09546
565	2.10276	2.10325	2.09515
566	2.10199	2.10254	2.09423
567	2.10123	2.10194	2.09385
568	2.10046	2.10047	2.09297
569	2.0997	2.1002	2.09281
570	2.09893	2.09954	2.09235
571	2.09817	2.09948	2.09234
572	2.09741	2.09886	2.09216
573	2.09665	2.09834	2.09049
574	2.09589	2.0979	2.08967
575	2.09514	2.09767	2.08874
576	2.09438	2.09742	2.08822
577	2.09363	2.09684	2.08781
578	2.09288	2.09604	2.0876
579	2.09212	2.09578	2.08588
580	2.09137	2.09568	2.0843
581	2.09063	2.09498	2.08391
582	2.08988	2.09406	2.0839
583	2.08913	2.0931	2.08308
584	2.08839	2.09295	2.07838
585	2.08764	2.09246	2.07689
586	2.0869	2.09227	2.07567
587	2.08616	2.09194	2.07523
588	2.08542	2.09164	2.07428
589	2.08468	2.09143	2.07299
590	2.08394	2.09092	2.07179
591	2.08321	2.09057	2.0717
592	2.08247	2.08984	2.07099
593	2.08174	2.08949	2.06917
594	2.08101	2.08948	2.06777
595	2.08028	2.08831	2.06587
596	2.07955	2.08778	2.06393
597	2.07882	2.08635	2.0606
598	2.07809	2.08434	2.05979
599	2.07736	2.08347	2.05948
600	2.07664	2.08233	2.0591
601	2.07591	2.08214	2.0585
602	2.07519	2.08198	2.0573
603	2.07447	2.08141	2.05717
604	2.07375	2.08098	2.05706
605	2.07303	2.07815	2.05686
606	2.07231	2.07717	2.05606
607	2.0716	2.07652	2.056
608	2.07088	2.07484	2.05529
609	2.07017	2.07484	2.05459
610	2.06945	2.07464	2.05421
611	2.06874	2.07454	2.05345
612	2.06803	2.07443	2.05133
613	2.06732	2.07379	2.05096
614	2.06661	2.07261	2.05069
615	2.06591	2.07211	2.05013
616	2.0652	2.07164	2.04831
617	2.06449	2.0713	2.04793
618	2.06379	2.07019	2.04646
619	2.06309	2.06906	2.04583
620	2.06239	2.06853	2.04469
621	2.06169	2.06716	2.04457
622	2.06099	2.06698	2.04399
623	2.06029	2.06648	2.04282
624	2.05959	2.06451	2.04198
625	2.0589	2.06381	2.04019
626	2.0582	2.06319	2.03987
627	2.05751	2.06204	2.0397
628	2.05681	2.06185	2.03963
629	2.05612	2.05953	2.03897
630	2.05543	2.0581	2.03888
631	2.05474	2.05798	2.03883
632	2.05405	2.05797	2.03875
633	2.05337	2.05742	2.03727
634	2.05268	2.05739	2.03726
635	2.052	2.05638	2.03453
636	2.05131	2.05636	2.03452
637	2.05063	2.0562	2.03407
638	2.04995	2.05602	2.03396
639	2.04927	2.05485	2.03389
640	2.04859	2.05484	2.0337
641	2.04791	2.05425	2.03358
642	2.04723	2.05362	2.03338
643	2.04655	2.05349	2.03323
644	2.04588	2.05303	2.03316
645	2.0452	2.0517	2.03226
646	2.04453	2.05108	2.03202
647	2.04386	2.05056	2.03167
648	2.04319	2.05031	2.0294
649	2.04252	2.05014	2.02896
650	2.04185	2.04659	2.02861
651	2.04118	2.04633	2.02709
652	2.04051	2.04469	2.02697
653	2.03985	2.04438	2.02671
654	2.03918	2.04382	2.02651
655	2.03852	2.04356	2.02532
656	2.03785	2.04265	2.02506
657	2.03719	2.04175	2.0243
658	2.03653	2.04145	2.02401
659	2.03587	2.03961	2.02251
660	2.03521	2.03899	2.02231
661	2.03455	2.03822	2.02218
662	2.0339	2.03813	2.02137
663	2.03324	2.03662	2.02128
664	2.03259	2.0365	2.02124
665	2.03193	2.03499	2.02112
666	2.03128	2.03422	2.02016
667	2.03063	2.03246	2.01995
668	2.02998	2.03048	2.01936
669	2.02933	2.02819	2.01932
670	2.02868	2.02808	2.01855
671	2.02803	2.02808	2.01769
672	2.02738	2.02785	2.01693
673	2.02674	2.02674	2.01657
674	2.02609	2.02654	2.01531
675	2.02545	2.02646	2.0152
676	2.0248	2.02642	2.01396
677	2.02416	2.02539	2.01324
678	2.02352	2.02529	2.01283
679	2.02288	2.02421	2.01106
680	2.02224	2.02419	2.00977
681	2.0216	2.02396	2.0097
682	2.02096	2.02297	2.00833
683	2.02032	2.02179	2.00806
684	2.01969	2.021	2.00581
685	2.01905	2.02054	2.00569
686	2.01842	2.01888	2.00463
687	2.01779	2.01875	2.00332
688	2.01715	2.01827	2.00319
689	2.01652	2.01727	2.00276
690	2.01589	2.01662	2.0024
691	2.01526	2.01622	2.00233
692	2.01464	2.01517	2.00116
693	2.01401	2.0149	2.00102
694	2.01338	2.01485	2.00061
695	2.01276	2.01439	2.00003
696	2.01213	2.01375	1.99966
697	2.01151	2.01351	1.99877
698	2.01088	2.0127	1.99824
699	2.01026	2.01252	1.99718
700	2.00964	2.01226	1.99706
701	2.00902	2.01128	1.99695
702	2.0084	2.01126	1.99685
703	2.00778	2.01069	1.99667
704	2.00716	2.01053	1.99521
705	2.00655	2.01048	1.99506
706	2.00593	2.01042	1.99484
707	2.00532	2.00945	1.99348
708	2.0047	2.0091	1.99347
709	2.00409	2.00816	1.9934
710	2.00348	2.00782	1.99289
711	2.00286	2.0078	1.99254
712	2.00225	2.00779	1.99215
713	2.00164	2.0076	1.99137
714	2.00103	2.00631	1.99071
715	2.00043	2.0062	1.98981
716	1.99982	2.00574	1.98857
717	1.99921	2.00477	1.98706
718	1.99861	2.00386	1.98651
719	1.998	2.00385	1.98619
720	1.9974	2.00374	1.98606
721	1.99679	2.0034	1.98602
722	1.99619	2.00272	1.98528
723	1.99559	2.00203	1.98463
724	1.99499	2.00079	1.98444
725	1.99439	2.00068	1.98387
726	1.99379	2.00018	1.98384
727	1.99319	1.99975	1.98308
728	1.99259	1.99961	1.98275
729	1.992	1.99929	1.98241
730	1.9914	1.9988	1.982
731	1.99081	1.99874	1.98174
732	1.99021	1.99871	1.98156
733	1.98962	1.99858	1.98108
734	1.98903	1.99791	1.98072
735	1.98844	1.99781	1.98069
736	1.98784	1.99726	1.97956
737	1.98725	1.99672	1.97925
738	1.98667	1.99585	1.97905
739	1.98608	1.99531	1.97899
740	1.98549	1.99515	1.97808
741	1.9849	1.99494	1.97643
742	1.98432	1.99241	1.97642
743	1.98373	1.99194	1.9756
744	1.98315	1.99142	1.97418
745	1.98256	1.99138	1.97415
746	1.98198	1.99042	1.97395
747	1.9814	1.99038	1.97367
748	1.98082	1.99011	1.97305
749	1.98024	1.98991	1.97214
750	1.97966	1.9892	1.97172
751	1.97908	1.98734	1.97144
752	1.9785	1.98619	1.97069
753	1.97792	1.98608	1.97015
754	1.97734	1.98484	1.96965
755	1.97677	1.98452	1.96889
756	1.97619	1.98371	1.96858
757	1.97562	1.98366	1.96857
758	1.97504	1.98272	1.96815
759	1.97447	1.98184	1.96803
760	1.9739	1.98181	1.96776
761	1.97333	1.98158	1.96772
762	1.97276	1.98113	1.96771
763	1.97219	1.98042	1.9665
764	1.97162	1.98001	1.9664
765	1.97105	1.97957	1.9664
766	1.97048	1.97836	1.96578
767	1.96992	1.97815	1.96576
768	1.96935	1.97814	1.96463
769	1.96878	1.97791	1.96436
770	1.96822	1.9779	1.96406
771	1.96765	1.97764	1.9634
772	1.96709	1.97607	1.96282
773	1.96653	1.97605	1.96214
774	1.96597	1.97596	1.96176
775	1.96541	1.97563	1.96087
776	1.96485	1.97535	1.96075
777	1.96429	1.97526	1.96075
778	1.96373	1.97512	1.96026
779	1.96317	1.97501	1.96017
780	1.96261	1.97417	1.95976
781	1.96205	1.97416	1.95952
782	1.9615	1.97336	1.95942
783	1.96094	1.97158	1.95856
784	1.96039	1.97128	1.9585
785	1.95983	1.97061	1.95422
786	1.95928	1.96772	1.95361
787	1.95873	1.96762	1.95352
788	1.95818	1.96749	1.95298
789	1.95763	1.96737	1.95253
790	1.95708	1.96715	1.95249
791	1.95653	1.96551	1.95226
792	1.95598	1.96542	1.95219
793	1.95543	1.96521	1.95216
794	1.95488	1.96412	1.9518
795	1.95433	1.96374	1.95005
796	1.95379	1.96366	1.94979
797	1.95324	1.96282	1.94969
798	1.9527	1.96237	1.94921
799	1.95215	1.96192	1.94904
800	1.95161	1.9615	1.94884
801	1.95107	1.96076	1.94831
802	1.95052	1.96076	1.94793
803	1.94998	1.96056	1.94782
804	1.94944	1.96004	1.94731
805	1.9489	1.95925	1.94704
806	1.94836	1.95888	1.94568
807	1.94782	1.95772	1.94499
808	1.94728	1.95765	1.94313
809	1.94675	1.95726	1.94244
810	1.94621	1.95717	1.94162
811	1.94567	1.95715	1.94027
812	1.94514	1.95703	1.94019
813	1.9446	1.95669	1.94
814	1.94407	1.95595	1.93916
815	1.94354	1.95523	1.93895
816	1.943	1.95406	1.93809
817	1.94247	1.95392	1.93795
818	1.94194	1.9536	1.93741
819	1.94141	1.95357	1.93681
820	1.94088	1.95309	1.93564
821	1.94035	1.95255	1.93428
822	1.93982	1.95218	1.93411
823	1.93929	1.95205	1.93377
824	1.93876	1.95204	1.93336
825	1.93824	1.95201	1.93304
826	1.93771	1.95093	1.9323
827	1.93718	1.95079	1.93193
828	1.93666	1.95063	1.93108
829	1.93613	1.95057	1.93039
830	1.93561	1.95048	1.92987
831	1.93509	1.94926	1.92947
832	1.93457	1.94885	1.92899
833	1.93404	1.94854	1.92875
834	1.93352	1.94821	1.92804
835	1.933	1.94644	1.92734
836	1.93248	1.94627	1.92621
837	1.93196	1.94625	1.92524
838	1.93144	1.94556	1.92521
839	1.93092	1.94499	1.92406
840	1.93041	1.94485	1.92374
841	1.92989	1.94387	1.9236
842	1.92937	1.94307	1.92301
843	1.92886	1.94171	1.92162
844	1.92834	1.94136	1.92133
845	1.92783	1.94006	1.91955
846	1.92731	1.93996	1.91939
847	1.9268	1.93938	1.91844
848	1.92629	1.93831	1.91769
849	1.92578	1.93828	1.91695
850	1.92526	1.93818	1.91633
851	1.92475	1.93808	1.91625
852	1.92424	1.93799	1.91596
853	1.92373	1.93778	1.91522
854	1.92322	1.93567	1.91416
855	1.92272	1.93537	1.91327
856	1.92221	1.93518	1.91305
857	1.9217	1.93515	1.91262
858	1.92119	1.93475	1.91252
859	1.92069	1.93412	1.91234
860	1.92018	1.9336	1.9117
861	1.91968	1.93053	1.9112
862	1.91917	1.93027	1.91115
863	1.91867	1.92864	1.90876
864	1.91817	1.92857	1.90873
865	1.91766	1.92837	1.90839
866	1.91716	1.92835	1.90811
867	1.91666	1.92761	1.9081
868	1.91616	1.92757	1.90704
869	1.91566	1.9275	1.90642
870	1.91516	1.92739	1.90545
871	1.91466	1.92727	1.90521
872	1.91416	1.92638	1.90506
873	1.91366	1.92622	1.90468
874	1.91316	1.92355	1.90451
875	1.91267	1.92346	1.90433
876	1.91217	1.92327	1.90426
877	1.91168	1.92233	1.904
878	1.91118	1.92176	1.90383
879	1.91069	1.92167	1.90355
880	1.91019	1.92164	1.90222
881	1.9097	1.9211	1.90183
882	1.90921	1.92028	1.90054
883	1.90871	1.92024	1.90031
884	1.90822	1.92003	1.9003
885	1.90773	1.91855	1.89966
886	1.90724	1.91815	1.89947
887	1.90675	1.91786	1.89852
888	1.90626	1.9157	1.89841
889	1.90577	1.91498	1.89754
890	1.90528	1.91483	1.89673
891	1.90479	1.91465	1.89583
892	1.90431	1.9145	1.89562
893	1.90382	1.91442	1.89528
894	1.90333	1.91426	1.89436
895	1.90285	1.91392	1.8943
896	1.90236	1.91274	1.89406
897	1.90188	1.91177	1.89394
898	1.90139	1.91171	1.89393
899	1.90091	1.9114	1.89346
900	1.90043	1.91106	1.8929
901	1.89994	1.91086	1.89278
902	1.89946	1.91085	1.89256
903	1.89898	1.91067	1.89211
904	1.8985	1.90964	1.89204
905	1.89802	1.90955	1.89133
906	1.89754	1.90949	1.89102
907	1.89706	1.90917	1.8909
908	1.89658	1.90909	1.89076
909	1.8961	1.90895	1.89027
910	1.89562	1.90863	1.8881
911	1.89515	1.90815	1.88801
912	1.89467	1.90801	1.88739
913	1.89419	1.908	1.88714
914	1.89372	1.90797	1.88654
915	1.89324	1.90774	1.88646
916	1.89277	1.90762	1.88638
917	1.8923	1.90748	1.88567
918	1.89182	1.90728	1.88561
919	1.89135	1.90723	1.88526
920	1.89088	1.90634	1.88461
921	1.8904	1.90622	1.88442
922	1.88993	1.90546	1.88376
923	1.88946	1.90494	1.88374
924	1.88899	1.90482	1.88317
925	1.88852	1.90431	1.88309
926	1.88805	1.90391	1.88276
927	1.88758	1.90381	1.88243
928	1.88711	1.90333	1.88203
929	1.88665	1.90299	1.88173
930	1.88618	1.90277	1.88173
931	1.88571	1.90244	1.88124
932	1.88524	1.9017	1.88116
933	1.88478	1.90167	1.88096
934	1.88431	1.90166	1.88093
935	1.88385	1.90156	1.88021
936	1.88338	1.90092	1.87993
937	1.88292	1.9008	1.87956
938	1.88246	1.90027	1.87946
939	1.88199	1.90024	1.87924
940	1.88153	1.90013	1.87909
941	1.88107	1.89934	1.8787
942	1.88061	1.89905	1.8781
943	1.88015	1.89873	1.87752
944	1.87969	1.8986	1.87726
945	1.87923	1.89793	1.87623
946	1.87877	1.89786	1.87542
947	1.87831	1.89776	1.87535
948	1.87785	1.8973	1.87471
949	1.87739	1.89671	1.87461
950	1.87693	1.89611	1.87432
951	1.87648	1.89507	1.87345
952	1.87602	1.8918	1.87292
953	1.87556	1.88935	1.87263
954	1.87511	1.88898	1.87219
955	1.87465	1.88882	1.87151
956	1.8742	1.88871	1.87148
957	1.87374	1.8884	1.87136
958	1.87329	1.88755	1.87101
959	1.87284	1.88663	1.86999
960	1.87238	1.88656	1.86946
961	1.87193	1.8862	1.86941
962	1.87148	1.88605	1.86899
963	1.87103	1.88558	1.86894
964	1.87058	1.88544	1.86878
965	1.87013	1.88481	1.86836
966	1.86968	1.88468	1.86818
967	1.86923	1.88437	1.8669
968	1.86878	1.88335	1.86631
969	1.86833	1.88311	1.86503
970	1.86788	1.88308	1.86482
971	1.86743	1.88218	1.86423
972	1.86698	1.88215	1.86397
973	1.86654	1.88204	1.86374
974	1.86609	1.88168	1.8631
975	1.86565	1.88107	1.86302
976	1.8652	1.88027	1.8627
977	1.86476	1.88023	1.86243
978	1.86431	1.88	1.86229
979	1.86387	1.87939	1.86194
980	1.86342	1.87935	1.86191
981	1.86298	1.87731	1.86116
982	1.86254	1.87678	1.86078
983	1.86209	1.87667	1.86059
984	1.86165	1.87545	1.85831
985	1.86121	1.87498	1.85808
986	1.86077	1.8744	1.85798
987	1.86033	1.87269	1.85765
988	1.85989	1.8715	1.85656
989	1.85945	1.87107	1.85647
990	1.85901	1.87041	1.85644
991	1.85857	1.87032	1.85596
992	1.85813	1.86898	1.85561
993	1.8577	1.86855	1.85539
994	1.85726	1.8684	1.85525
995	1.85682	1.86737	1.8535
996	1.85639	1.86713	1.85331
997	1.85595	1.86692	1.85283
998	1.85551	1.86518	1.8515
999	1.85508	1.8651	1.85088
1000	1.85464	1.86495	1.85048
1001	1.85421	1.86457	1.85042
1002	1.85378	1.86428	1.84961
1003	1.85334	1.86415	1.84936
1004	1.85291	1.86412	1.84917
1005	1.85248	1.86386	1.84915
1006	1.85205	1.86372	1.84903
1007	1.85161	1.86355	1.84727
1008	1.85118	1.86343	1.84613
1009	1.85075	1.86329	1.8458
1010	1.85032	1.86289	1.84578
1011	1.84989	1.86287	1.84575
1012	1.84946	1.86154	1.84543
1013	1.84903	1.8609	1.84483
1014	1.8486	1.86026	1.8444
1015	1.84818	1.85913	1.84327
1016	1.84775	1.85861	1.84313
1017	1.84732	1.85848	1.84192
1018	1.84689	1.85841	1.84151
1019	1.84647	1.85823	1.84106
1020	1.84604	1.85814	1.84053
1021	1.84561	1.85794	1.84036
1022	1.84519	1.85695	1.83983
1023	1.84476	1.85692	1.83856
1024	1.84434	1.8561	1.83856
1025	1.84392	1.85603	1.83763
1026	1.84349	1.85564	1.83711
1027	1.84307	1.85539	1.83616
1028	1.84265	1.85509	1.83584
1029	1.84222	1.85444	1.83529
1030	1.8418	1.85433	1.83524
1031	1.84138	1.85431	1.83519
1032	1.84096	1.85417	1.83515
1033	1.84054	1.85356	1.83471
1034	1.84012	1.85341	1.8346
1035	1.8397	1.85314	1.83348
1036	1.83928	1.85289	1.83321
1037	1.83886	1.85279	1.83241
1038	1.83844	1.85213	1.8324
1039	1.83802	1.85201	1.83144
1040	1.8376	1.85198	1.8314
1041	1.83719	1.85186	1.83089
1042	1.83677	1.85049	1.83049
1043	1.83635	1.84896	1.83049
1044	1.83594	1.84852	1.83046
1045	1.83552	1.84805	1.8301
1046	1.8351	1.84804	1.82971
1047	1.83469	1.84771	1.82956
1048	1.83427	1.84768	1.82888
1049	1.83386	1.84763	1.82887
1050	1.83345	1.84659	1.82741
1051	1.83303	1.84612	1.82687
1052	1.83262	1.84603	1.82628
1053	1.83221	1.8458	1.82585
1054	1.83179	1.84569	1.82442
1055	1.83138	1.84499	1.82423
1056	1.83097	1.84371	1.82409
1057	1.83056	1.84339	1.82345
1058	1.83015	1.84335	1.82345
1059	1.82974	1.84319	1.82341
1060	1.82933	1.84314	1.82307
1061	1.82892	1.84298	1.82278
1062	1.82851	1.84218	1.82235
1063	1.8281	1.84078	1.82171
1064	1.82769	1.84021	1.82107
1065	1.82728	1.83971	1.82094
1066	1.82687	1.83969	1.82065
1067	1.82647	1.83966	1.82053
1068	1.82606	1.83923	1.82033
1069	1.82565	1.83922	1.82016
1070	1.82525	1.83874	1.819
1071	1.82484	1.83844	1.81857
1072	1.82444	1.83759	1.81844
1073	1.82403	1.83736	1.81747
1074	1.82363	1.83707	1.8171
1075	1.82322	1.83663	1.81692
1076	1.82282	1.83587	1.81687
1077	1.82241	1.83564	1.81621
1078	1.82201	1.83552	1.81483
1079	1.82161	1.83551	1.81469
1080	1.8212	1.83534	1.81388
1081	1.8208	1.83532	1.81362
1082	1.8204	1.83516	1.81353
1083	1.82	1.83491	1.81334
1084	1.8196	1.83378	1.81196
1085	1.8192	1.83377	1.81171
1086	1.8188	1.83328	1.81125
1087	1.8184	1.83326	1.81093
1088	1.818	1.83307	1.81015
1089	1.8176	1.8326	1.81007
1090	1.8172	1.83193	1.80911
1091	1.8168	1.83178	1.80904
1092	1.8164	1.83068	1.80854
1093	1.81601	1.82818	1.80823
1094	1.81561	1.82769	1.8082
1095	1.81521	1.82755	1.80781
1096	1.81482	1.82658	1.8065
1097	1.81442	1.82543	1.8063
1098	1.81402	1.82464	1.80542
1099	1.81363	1.82445	1.80466
1100	1.81323	1.82428	1.80347
1101	1.81284	1.82373	1.80344
1102	1.81244	1.82365	1.80306
1103	1.81205	1.82359	1.80276
1104	1.81166	1.82348	1.80269
1105	1.81126	1.82332	1.80239
1106	1.81087	1.82306	1.80231
1107	1.81048	1.82296	1.80199
1108	1.81008	1.82274	1.80179
1109	1.80969	1.82197	1.80172
1110	1.8093	1.82184	1.80076
1111	1.80891	1.82163	1.80068
1112	1.80852	1.82135	1.80057
1113	1.80813	1.82106	1.80034
1114	1.80774	1.81988	1.8001
1115	1.80735	1.81929	1.80005
1116	1.80696	1.81912	1.79986
1117	1.80657	1.81904	1.79981
1118	1.80618	1.81862	1.79917
1119	1.80579	1.81803	1.79776
1120	1.8054	1.81757	1.79774
1121	1.80502	1.81724	1.79731
1122	1.80463	1.81713	1.79669
1123	1.80424	1.81709	1.79658
1124	1.80385	1.81707	1.79635
1125	1.80347	1.81704	1.7931
1126	1.80308	1.81669	1.79283
1127	1.8027	1.81587	1.7922
1128	1.80231	1.81578	1.79177
1129	1.80193	1.81501	1.79153
1130	1.80154	1.81474	1.79151
1131	1.80116	1.81431	1.79143
1132	1.80077	1.8141	1.79123
1133	1.80039	1.81404	1.79107
1134	1.80001	1.81386	1.79051
1135	1.79962	1.81367	1.79004
1136	1.79924	1.81366	1.78977
1137	1.79886	1.81362	1.78902
1138	1.79848	1.81349	1.78665
1139	1.79809	1.81277	1.78664
1140	1.79771	1.81258	1.78599
1141	1.79733	1.81255	1.78587
1142	1.79695	1.81239	1.78572
1143	1.79657	1.81129	1.78555
1144	1.79619	1.81102	1.78522
1145	1.79581	1.81059	1.78496
1146	1.79543	1.81011	1.7843
1147	1.79505	1.80994	1.78422
1148	1.79467	1.80981	1.78419
1149	1.7943	1.80856	1.7838
1150	1.79392	1.80854	1.78336
1151	1.79354	1.80811	1.78332
1152	1.79316	1.80803	1.78329
1153	1.79279	1.80707	1.78226
1154	1.79241	1.80701	1.78211
1155	1.79203	1.80674	1.78196
1156	1.79166	1.8063	1.78193
1157	1.79128	1.8059	1.78084
1158	1.79091	1.8058	1.78072
1159	1.79053	1.8056	1.77987
1160	1.79016	1.80553	1.77966
1161	1.78978	1.80506	1.7783
1162	1.78941	1.80465	1.77824
1163	1.78903	1.80449	1.7782
1164	1.78866	1.80381	1.77729
1165	1.78829	1.80339	1.77708
1166	1.78792	1.80312	1.77682
1167	1.78754	1.80232	1.77603
1168	1.78717	1.80225	1.77535
1169	1.7868	1.8022	1.77489
1170	1.78643	1.80173	1.7734
1171	1.78606	1.80108	1.7732
1172	1.78569	1.80055	1.77242
1173	1.78531	1.80047	1.77238
1174	1.78494	1.80043	1.772
1175	1.78457	1.79986	1.77114
1176	1.7842	1.7996	1.77111
1177	1.78384	1.79876	1.76987
1178	1.78347	1.79788	1.76965
1179	1.7831	1.79737	1.76957
1180	1.78273	1.79662	1.76912
1181	1.78236	1.79652	1.7689
1182	1.78199	1.79543	1.76851
1183	1.78163	1.79497	1.76802
1184	1.78126	1.79469	1.76784
1185	1.78089	1.79422	1.76766
1186	1.78053	1.79383	1.76749
1187	1.78016	1.79381	1.76483
1188	1.77979	1.79283	1.76421
1189	1.77943	1.79227	1.76402
1190	1.77906	1.79218	1.76364
1191	1.7787	1.79149	1.7634
1192	1.77833	1.79129	1.76339
1193	1.77797	1.79117	1.76313
1194	1.77761	1.791	1.76311
1195	1.77724	1.79043	1.76305
1196	1.77688	1.79026	1.76276
1197	1.77651	1.79011	1.76214
1198	1.77615	1.78995	1.76191
1199	1.77579	1.78981	1.76158
1200	1.77543	1.7898	1.76138
1201	1.77507	1.78968	1.75921
1202	1.7747	1.78942	1.75916
1203	1.77434	1.78843	1.75897
1204	1.77398	1.78768	1.75843
1205	1.77362	1.78756	1.75804
1206	1.77326	1.78748	1.7573
1207	1.7729	1.78736	1.75689
1208	1.77254	1.78603	1.75663
1209	1.77218	1.78591	1.75661
1210	1.77182	1.78557	1.75658
1211	1.77146	1.78506	1.75612
1212	1.7711	1.7846	1.75611
1213	1.77075	1.7844	1.75575
1214	1.77039	1.78408	1.75538
1215	1.77003	1.78378	1.75491
1216	1.76967	1.78367	1.7546
1217	1.76932	1.78365	1.75449
1218	1.76896	1.78282	1.75444
1219	1.7686	1.78258	1.75421
1220	1.76825	1.78253	1.75349
1221	1.76789	1.78141	1.75284
1222	1.76753	1.78131	1.75261
1223	1.76718	1.78128	1.75206
1224	1.76682	1.78083	1.75192
1225	1.76647	1.7808	1.75183
1226	1.76611	1.7794	1.75177
1227	1.76576	1.778	1.75125
1228	1.76541	1.77772	1.75092
1229	1.76505	1.77771	1.75077
1230	1.7647	1.7777	1.75063
1231	1.76435	1.77765	1.75057
1232	1.76399	1.77694	1.75049
1233	1.76364	1.77663	1.7501
1234	1.76329	1.7758	1.7495
1235	1.76294	1.77566	1.74927
1236	1.76258	1.77558	1.7489
1237	1.76223	1.77481	1.74799
1238	1.76188	1.77414	1.74759
1239	1.76153	1.77409	1.74708
1240	1.76118	1.77353	1.74677
1241	1.76083	1.77322	1.74676
1242	1.76048	1.77272	1.74632
1243	1.76013	1.77256	1.74568
1244	1.75978	1.77254	1.74546
1245	1.75943	1.77199	1.74531
1246	1.75908	1.77195	1.74484
1247	1.75874	1.77158	1.74466
1248	1.75839	1.77153	1.74456
1249	1.75804	1.77136	1.74443
1250	1.75769	1.77094	1.74318
1251	1.75734	1.77059	1.74238
1252	1.757	1.77036	1.7423
1253	1.75665	1.77031	1.74182
1254	1.7563	1.77008	1.7416
1255	1.75596	1.76966	1.74124
1256	1.75561	1.76923	1.74111
1257	1.75527	1.7687	1.74083
1258	1.75492	1.7685	1.74081
1259	1.75457	1.76829	1.73903
1260	1.75423	1.76761	1.73885
1261	1.75388	1.76715	1.73879
1262	1.75354	1.76702	1.73855
1263	1.7532	1.76665	1.73829
1264	1.75285	1.76655	1.7382
1265	1.75251	1.76646	1.73787
1266	1.75217	1.76643	1.7363
1267	1.75182	1.7658	1.73612
1268	1.75148	1.76494	1.7361
1269	1.75114	1.76448	1.73573
1270	1.75079	1.76432	1.73544
1271	1.75045	1.76383	1.73471
1272	1.75011	1.76336	1.73392
1273	1.74977	1.76335	1.73338
1274	1.74943	1.76299	1.73328
1275	1.74909	1.76243	1.73272
1276	1.74875	1.76239	1.73238
1277	1.74841	1.76212	1.73238
1278	1.74807	1.76185	1.73216
1279	1.74773	1.76173	1.73191
1280	1.74739	1.76154	1.73179
1281	1.74705	1.76132	1.73163
1282	1.74671	1.76005	1.73156
1283	1.74637	1.75963	1.73129
1284	1.74603	1.75949	1.73126
1285	1.74569	1.75917	1.73115
1286	1.74536	1.75906	1.73103
1287	1.74502	1.75864	1.73099
1288	1.74468	1.75863	1.73009
1289	1.74434	1.75854	1.73
1290	1.74401	1.75811	1.72925
1291	1.74367	1.75775	1.72854
1292	1.74333	1.75689	1.72837
1293	1.743	1.75644	1.72802
1294	1.74266	1.75593	1.72772
1295	1.74233	1.75583	1.72673
1296	1.74199	1.75578	1.72651
1297	1.74165	1.75575	1.7265
1298	1.74132	1.75529	1.72626
1299	1.74099	1.75498	1.72566
1300	1.74065	1.75457	1.72554
1301	1.74032	1.75432	1.72533
1302	1.73998	1.75383	1.72488
1303	1.73965	1.75325	1.72418
1304	1.73932	1.75305	1.72391
1305	1.73898	1.75297	1.72389
1306	1.73865	1.75283	1.72375
1307	1.73832	1.75257	1.72343
1308	1.73799	1.75254	1.72281
1309	1.73765	1.75214	1.72235
1310	1.73732	1.75193	1.72157
1311	1.73699	1.75181	1.72136
1312	1.73666	1.75135	1.72108
1313	1.73633	1.75107	1.7203
1314	1.736	1.75056	1.71992
1315	1.73567	1.74963	1.71968
1316	1.73534	1.74931	1.71908
1317	1.73501	1.74913	1.71886
1318	1.73468	1.74912	1.71869
1319	1.73435	1.74809	1.71853
1320	1.73402	1.7475	1.71808
1321	1.73369	1.74549	1.71751
1322	1.73336	1.74538	1.71735
1323	1.73303	1.74519	1.71717
1324	1.7327	1.74517	1.71556
1325	1.73238	1.74514	1.71506
1326	1.73205	1.74507	1.71482
1327	1.73172	1.745	1.71463
1328	1.73139	1.74419	1.71409
1329	1.73107	1.74403	1.71261
1330	1.73074	1.74396	1.71246
1331	1.73041	1.74267	1.71207
1332	1.73009	1.74157	1.71191
1333	1.72976	1.74111	1.71176
1334	1.72943	1.74098	1.7113
1335	1.72911	1.73952	1.71115
1336	1.72878	1.73934	1.71046
1337	1.72846	1.73855	1.70995
1338	1.72813	1.73823	1.7094
1339	1.72781	1.73813	1.70932
1340	1.72748	1.73686	1.70891
1341	1.72716	1.7368	1.7086
1342	1.72684	1.73639	1.70817
1343	1.72651	1.73529	1.70777
1344	1.72619	1.73506	1.70717
1345	1.72587	1.7348	1.70687
1346	1.72554	1.73463	1.70677
1347	1.72522	1.73418	1.70631
1348	1.7249	1.73388	1.70606
1349	1.72458	1.7334	1.70591
1350	1.72425	1.73306	1.70544
1351	1.72393	1.73258	1.70519
1352	1.72361	1.73253	1.7047
1353	1.72329	1.73224	1.70467
1354	1.72297	1.7321	1.70462
1355	1.72265	1.73206	1.70446
1356	1.72233	1.73124	1.70441
1357	1.72201	1.73092	1.70437
1358	1.72169	1.73028	1.70435
1359	1.72137	1.72997	1.70417
1360	1.72105	1.72856	1.7041
1361	1.72073	1.72844	1.70388
1362	1.72041	1.72828	1.70378
1363	1.72009	1.72757	1.70346
1364	1.71977	1.72741	1.70329
1365	1.71945	1.72727	1.70306
1366	1.71914	1.72697	1.70304
1367	1.71882	1.72556	1.70301
1368	1.7185	1.72483	1.70266
1369	1.71818	1.72475	1.70236
1370	1.71787	1.7247	1.70228
1371	1.71755	1.7241	1.70184
1372	1.71723	1.72405	1.70184
1373	1.71692	1.72384	1.70101
1374	1.7166	1.72376	1.70084
1375	1.71628	1.72301	1.70018
1376	1.71597	1.72242	1.69976
1377	1.71565	1.72238	1.69898
1378	1.71534	1.72173	1.69875
1379	1.71502	1.72156	1.69858
1380	1.71471	1.7206	1.69856
1381	1.71439	1.71969	1.69845
1382	1.71408	1.71936	1.69818
1383	1.71376	1.71849	1.69805
1384	1.71345	1.7183	1.6979
1385	1.71313	1.71822	1.69713
1386	1.71282	1.7182	1.69624
1387	1.71251	1.71794	1.6962
1388	1.71219	1.71784	1.69586
1389	1.71188	1.71737	1.6958
1390	1.71157	1.71707	1.69578
1391	1.71126	1.71617	1.69562
1392	1.71094	1.71595	1.69543
1393	1.71063	1.71588	1.69538
1394	1.71032	1.71559	1.69503
1395	1.71001	1.71525	1.69475
1396	1.7097	1.71517	1.69473
1397	1.70939	1.71497	1.69455
1398	1.70908	1.71443	1.69432
1399	1.70877	1.71402	1.69404
1400	1.70845	1.71384	1.69393
1401	1.70814	1.7138	1.69376
1402	1.70783	1.71377	1.69368
1403	1.70752	1.71323	1.69326
1404	1.70722	1.71317	1.69317
1405	1.70691	1.71208	1.693
1406	1.7066	1.71138	1.69284
1407	1.70629	1.71102	1.69237
1408	1.70598	1.71075	1.69233
1409	1.70567	1.71071	1.69115
1410	1.70536	1.71059	1.691
1411	1.70505	1.71017	1.69086
1412	1.70475	1.71001	1.69069
1413	1.70444	1.70926	1.69045
1414	1.70413	1.70908	1.69043
1415	1.70382	1.70845	1.69029
1416	1.70352	1.70819	1.69003
1417	1.70321	1.70698	1.68933
1418	1.7029	1.70689	1.68922
1419	1.7026	1.70668	1.68911
1420	1.70229	1.7064	1.6883
1421	1.70199	1.70549	1.68821
1422	1.70168	1.70441	1.68816
1423	1.70138	1.7039	1.68767
1424	1.70107	1.7036	1.6875
1425	1.70077	1.70354	1.68744
1426	1.70046	1.70346	1.68735
1427	1.70016	1.70323	1.68722
1428	1.69985	1.70285	1.6871
1429	1.69955	1.70271	1.68702
1430	1.69924	1.7026	1.68668
1431	1.69894	1.70172	1.68658
1432	1.69864	1.70114	1.68649
1433	1.69833	1.70099	1.68636
1434	1.69803	1.70047	1.68626
1435	1.69773	1.70041	1.68624
1436	1.69742	1.69961	1.68574
1437	1.69712	1.69881	1.68565
1438	1.69682	1.69794	1.6855
1439	1.69652	1.69764	1.68527
1440	1.69622	1.69756	1.68525
1441	1.69591	1.69749	1.68524
1442	1.69561	1.69744	1.68509
1443	1.69531	1.69742	1.68507
1444	1.69501	1.69646	1.68493
1445	1.69471	1.6964	1.68481
1446	1.69441	1.69627	1.68468
1447	1.69411	1.69542	1.68453
1448	1.69381	1.69491	1.6841
1449	1.69351	1.69487	1.68364
1450	1.69321	1.69431	1.68351
1451	1.69291	1.6943	1.68255
1452	1.69261	1.6936	1.68231
1453	1.69231	1.69359	1.68149
1454	1.69201	1.69352	1.68138
1455	1.69171	1.69339	1.68097
1456	1.69142	1.69337	1.68091
1457	1.69112	1.69314	1.68081
1458	1.69082	1.69309	1.68066
1459	1.69052	1.69301	1.68053
1460	1.69022	1.69294	1.67992
1461	1.68993	1.69235	1.67951
1462	1.68963	1.6922	1.6795
1463	1.68933	1.69191	1.67929
1464	1.68903	1.69146	1.67913
1465	1.68874	1.69119	1.67911
1466	1.68844	1.69062	1.6791
1467	1.68815	1.69057	1.67873
1468	1.68785	1.69055	1.67868
1469	1.68755	1.68994	1.6775
1470	1.68726	1.68975	1.67741
1471	1.68696	1.68966	1.67737
1472	1.68667	1.68926	1.67717
1473	1.68637	1.68884	1.67657
1474	1.68608	1.68844	1.67584
1475	1.68578	1.6883	1.67555
1476	1.68549	1.6882	1.67543
1477	1.68519	1.68729	1.67468
1478	1.6849	1.68674	1.67446
1479	1.68461	1.6867	1.67425
1480	1.68431	1.68662	1.67422
1481	1.68402	1.68594	1.67407
1482	1.68373	1.68591	1.67392
1483	1.68343	1.68563	1.67366
1484	1.68314	1.6855	1.673
1485	1.68285	1.68525	1.67252
1486	1.68255	1.6848	1.67214
1487	1.68226	1.68472	1.67152
1488	1.68197	1.68472	1.67151
1489	1.68168	1.68409	1.67147
1490	1.68139	1.684	1.67134
1491	1.6811	1.68385	1.67117
1492	1.6808	1.68384	1.67074
1493	1.68051	1.68312	1.669
1494	1.68022	1.68311	1.66849
1495	1.67993	1.68194	1.66843
1496	1.67964	1.6819	1.66799
1497	1.67935	1.68185	1.66795
1498	1.67906	1.68133	1.66691
1499	1.67877	1.68118	1.66685
1500	1.67848	1.68092	1.6667
1501	1.67819	1.68073	1.66649
1502	1.6779	1.68024	1.66648
1503	1.67761	1.68021	1.66632
1504	1.67732	1.67993	1.66628
1505	1.67704	1.67933	1.66579
1506	1.67675	1.67886	1.66511
1507	1.67646	1.67875	1.66444
1508	1.67617	1.6783	1.66398
1509	1.67588	1.67765	1.66394
1510	1.67559	1.67744	1.66385
1511	1.67531	1.67743	1.66355
1512	1.67502	1.67684	1.66348
1513	1.67473	1.67601	1.66337
1514	1.67445	1.67601	1.66287
1515	1.67416	1.67583	1.66279
1516	1.67387	1.6758	1.66252
1517	1.67359	1.67579	1.66228
1518	1.6733	1.67564	1.66134
1519	1.67301	1.67535	1.66103
1520	1.67273	1.67533	1.66049
1521	1.67244	1.6751	1.65976
1522	1.67216	1.67459	1.6596
1523	1.67187	1.67437	1.65938
1524	1.67159	1.67348	1.65923
1525	1.6713	1.67324	1.65905
1526	1.67102	1.67317	1.65889
1527	1.67073	1.67312	1.6587
1528	1.67045	1.67249	1.65819
1529	1.67016	1.6712	1.65778
1530	1.66988	1.67114	1.65771
1531	1.66959	1.6711	1.657
1532	1.66931	1.67084	1.65699
1533	1.66903	1.67061	1.65656
1534	1.66874	1.6706	1.65641
1535	1.66846	1.67031	1.65546
1536	1.66818	1.67015	1.65542
1537	1.66789	1.66923	1.65517
1538	1.66761	1.66862	1.65508
1539	1.66733	1.66854	1.65465
1540	1.66705	1.66841	1.65464
1541	1.66677	1.6682	1.65439
1542	1.66648	1.66806	1.65427
1543	1.6662	1.66769	1.65391
1544	1.66592	1.667	1.65371
1545	1.66564	1.66686	1.65314
1546	1.66536	1.66614	1.65298
1547	1.66508	1.66604	1.65161
1548	1.6648	1.66534	1.65139
1549	1.66452	1.66485	1.65104
1550	1.66424	1.66423	1.651
1551	1.66396	1.66412	1.65081
1552	1.66368	1.66387	1.6507
1553	1.6634	1.66318	1.65005
1554	1.66312	1.66303	1.64996
1555	1.66284	1.66168	1.6491
1556	1.66256	1.66167	1.64887
1557	1.66228	1.66144	1.64818
1558	1.662	1.66103	1.64791
1559	1.66172	1.66097	1.64748
1560	1.66144	1.66049	1.64736
1561	1.66116	1.66045	1.64735
1562	1.66089	1.66032	1.64693
1563	1.66061	1.66022	1.64633
1564	1.66033	1.6602	1.64626
1565	1.66005	1.66016	1.64624
1566	1.65977	1.65981	1.64596
1567	1.6595	1.65827	1.64588
1568	1.65922	1.65809	1.64561
1569	1.65894	1.658	1.64555
1570	1.65867	1.6574	1.64554
1571	1.65839	1.65668	1.64545
1572	1.65811	1.65652	1.64518
1573	1.65784	1.65569	1.64465
1574	1.65756	1.65555	1.64434
1575	1.65728	1.65507	1.64427
1576	1.65701	1.65428	1.643
1577	1.65673	1.65408	1.64264
1578	1.65646	1.654	1.64197
1579	1.65618	1.65391	1.64178
1580	1.65591	1.65387	1.64171
1581	1.65563	1.65374	1.64167
1582	1.65536	1.65246	1.64134
1583	1.65508	1.65245	1.6413
1584	1.65481	1.65229	1.64086
1585	1.65454	1.65121	1.64065
1586	1.65426	1.65117	1.64065
1587	1.65399	1.65086	1.64016
1588	1.65371	1.65033	1.64
1589	1.65344	1.64969	1.63984
1590	1.65317	1.64949	1.63979
1591	1.65289	1.649	1.63956
1592	1.65262	1.64824	1.63953
1593	1.65235	1.64818	1.63953
1594	1.65208	1.64739	1.63935
1595	1.6518	1.64639	1.63901
1596	1.65153	1.64614	1.63887
1597	1.65126	1.64611	1.63883
1598	1.65099	1.646	1.63851
1599	1.65071	1.64599	1.63823
1600	1.65044	1.64598	1.63755
1601	1.65017	1.64566	1.63751
1602	1.6499	1.64544	1.63747
1603	1.64963	1.64534	1.63713
1604	1.64936	1.64501	1.63705
1605	1.64909	1.64494	1.63702
1606	1.64882	1.64485	1.63688
1607	1.64855	1.64362	1.63682
1608	1.64828	1.64359	1.63632
1609	1.64801	1.64358	1.63631
1610	1.64774	1.64337	1.63604
1611	1.64747	1.64324	1.63602
1612	1.6472	1.64324	1.63588
1613	1.64693	1.64291	1.63558
1614	1.64666	1.64286	1.63518
1615	1.64639	1.64267	1.63513
1616	1.64612	1.6419	1.63484
1617	1.64585	1.64173	1.63453
1618	1.64558	1.64164	1.63431
1619	1.64531	1.64145	1.63408
1620	1.64505	1.64114	1.63375
1621	1.64478	1.64112	1.63358
1622	1.64451	1.64096	1.63329
1623	1.64424	1.64088	1.63286
1624	1.64398	1.64073	1.63236
1625	1.64371	1.64047	1.63214
1626	1.64344	1.64041	1.63211
1627	1.64317	1.64012	1.63206
1628	1.64291	1.6399	1.63181
1629	1.64264	1.6396	1.63124
1630	1.64237	1.63959	1.63045
1631	1.64211	1.63956	1.63019
1632	1.64184	1.63953	1.6299
1633	1.64157	1.63938	1.62935
1634	1.64131	1.63937	1.62933
1635	1.64104	1.63935	1.62919
1636	1.64078	1.63919	1.62909
1637	1.64051	1.63899	1.62907
1638	1.64025	1.63885	1.62907
1639	1.63998	1.6386	1.62904
1640	1.63972	1.63836	1.62903
1641	1.63945	1.63767	1.6285
1642	1.63919	1.63754	1.62774
1643	1.63892	1.63751	1.62762
1644	1.63866	1.63681	1.62712
1645	1.63839	1.63678	1.62648
1646	1.63813	1.6367	1.62608
1647	1.63787	1.63535	1.62596
1648	1.6376	1.63467	1.62561
1649	1.63734	1.63387	1.6255
1650	1.63708	1.63359	1.62464
1651	1.63681	1.63271	1.62433
1652	1.63655	1.6327	1.62428
1653	1.63629	1.63266	1.62398
1654	1.63602	1.63265	1.62396
1655	1.63576	1.6318	1.62363
1656	1.6355	1.63177	1.62357
1657	1.63524	1.63141	1.62337
1658	1.63497	1.63132	1.62311
1659	1.63471	1.63124	1.62298
1660	1.63445	1.631	1.62297
1661	1.63419	1.63084	1.62227
1662	1.63393	1.63074	1.622
1663	1.63367	1.63071	1.62071
1664	1.6334	1.63023	1.62061
1665	1.63314	1.63005	1.62007
1666	1.63288	1.62877	1.61962
1667	1.63262	1.62828	1.61952
1668	1.63236	1.62746	1.61938
1669	1.6321	1.62701	1.61936
1670	1.63184	1.62685	1.61933
1671	1.63158	1.62682	1.6192
1672	1.63132	1.62675	1.61881
1673	1.63106	1.62543	1.61876
1674	1.6308	1.62522	1.61822
1675	1.63054	1.62457	1.61787
1676	1.63028	1.62452	1.61776
1677	1.63002	1.62355	1.61758
1678	1.62976	1.62313	1.61706
1679	1.62951	1.62285	1.61691
1680	1.62925	1.62285	1.61681
1681	1.62899	1.62278	1.61678
1682	1.62873	1.62252	1.61649
1683	1.62847	1.62244	1.61644
1684	1.62821	1.62194	1.61601
1685	1.62796	1.62187	1.61587
1686	1.6277	1.62187	1.61572
1687	1.62744	1.62122	1.61521
1688	1.62718	1.62105	1.61516
1689	1.62693	1.62074	1.61504
1690	1.62667	1.62054	1.61486
1691	1.62641	1.62039	1.61456
1692	1.62616	1.62032	1.61454
1693	1.6259	1.62029	1.61438
1694	1.62564	1.61996	1.61387
1695	1.62539	1.6199	1.61382
1696	1.62513	1.61954	1.61381
1697	1.62487	1.61936	1.61374
1698	1.62462	1.61934	1.61361
1699	1.62436	1.61924	1.6134
1700	1.62411	1.61889	1.61337
1701	1.62385	1.61871	1.61254
1702	1.6236	1.61854	1.61244
1703	1.62334	1.61832	1.61227
1704	1.62309	1.6181	1.61192
1705	1.62283	1.61725	1.61189
1706	1.62258	1.61705	1.61093
1707	1.62232	1.61687	1.61088
1708	1.62207	1.61661	1.61084
1709	1.62181	1.61633	1.61074
1710	1.62156	1.61618	1.61069
1711	1.6213	1.61609	1.61043
1712	1.62105	1.61474	1.61037
1713	1.6208	1.61458	1.61025
1714	1.62054	1.61401	1.61013
1715	1.62029	1.61378	1.60995
1716	1.62004	1.6137	1.60994
1717	1.61978	1.61355	1.6098
1718	1.61953	1.61351	1.60963
1719	1.61928	1.61328	1.60935
1720	1.61903	1.61309	1.60932
1721	1.61877	1.61307	1.60925
1722	1.61852	1.61297	1.60924
1723	1.61827	1.61293	1.60911
1724	1.61802	1.61265	1.6091
1725	1.61776	1.61231	1.60894
1726	1.61751	1.612	1.60882
1727	1.61726	1.61181	1.60876
1728	1.61701	1.6115	1.60864
1729	1.61676	1.61131	1.60863
1730	1.61651	1.61105	1.60828
1731	1.61626	1.61095	1.60737
1732	1.61601	1.61028	1.60732
1733	1.61575	1.61026	1.60722
1734	1.6155	1.61022	1.60703
1735	1.61525	1.61011	1.60701
1736	1.615	1.60991	1.60676
1737	1.61475	1.60952	1.60666
1738	1.6145	1.60908	1.60634
1739	1.61425	1.60849	1.60631
1740	1.614	1.60758	1.60626
1741	1.61375	1.60754	1.60624
1742	1.6135	1.60736	1.60613
1743	1.61325	1.60735	1.60612
1744	1.61301	1.60735	1.60479
1745	1.61276	1.60675	1.60466
1746	1.61251	1.60668	1.60457
1747	1.61226	1.60667	1.60454
1748	1.61201	1.60653	1.60434
1749	1.61176	1.60597	1.60422
1750	1.61151	1.60544	1.60417
1751	1.61127	1.60544	1.60407
1752	1.61102	1.60535	1.60403
1753	1.61077	1.60489	1.60356
1754	1.61052	1.6046	1.60273
1755	1.61027	1.60455	1.60237
1756	1.61003	1.60441	1.60222
1757	1.60978	1.60403	1.60222
1758	1.60953	1.60392	1.60212
1759	1.60929	1.60318	1.6021
1760	1.60904	1.6027	1.60202
1761	1.60879	1.60227	1.60199
1762	1.60854	1.60218	1.60176
1763	1.6083	1.60154	1.60152
1764	1.60805	1.60097	1.60107
1765	1.60781	1.60079	1.60104
1766	1.60756	1.60071	1.60043
1767	1.60731	1.60064	1.60032
1768	1.60707	1.60059	1.60027
1769	1.60682	1.6005	1.60019
1770	1.60658	1.60044	1.59975
1771	1.60633	1.60026	1.5995
1772	1.60609	1.59952	1.59949
1773	1.60584	1.59916	1.59945
1774	1.6056	1.59871	1.59899
1775	1.60535	1.59867	1.59884
1776	1.60511	1.59849	1.59853
1777	1.60486	1.5983	1.59806
1778	1.60462	1.59778	1.59802
1779	1.60437	1.59766	1.59799
1780	1.60413	1.5973	1.59783
1781	1.60389	1.59694	1.59767
1782	1.60364	1.59652	1.59752
1783	1.6034	1.59574	1.59729
1784	1.60315	1.59506	1.59705
1785	1.60291	1.59492	1.59704
1786	1.60267	1.59433	1.59666
1787	1.60242	1.59404	1.59665
1788	1.60218	1.59392	1.59615
1789	1.60194	1.5936	1.59591
1790	1.6017	1.5933	1.59534
1791	1.60145	1.59275	1.59519
1792	1.60121	1.59254	1.59468
1793	1.60097	1.59163	1.59466
1794	1.60073	1.59151	1.59452
1795	1.60048	1.59145	1.59429
1796	1.60024	1.59034	1.59421
1797	1.6	1.5893	1.59409
1798	1.59976	1.58925	1.59386
1799	1.59952	1.58815	1.59371
1800	1.59928	1.58815	1.59365
1801	1.59903	1.58805	1.59363
1802	1.59879	1.58781	1.59357
1803	1.59855	1.5876	1.59311
1804	1.59831	1.58753	1.59306
1805	1.59807	1.58752	1.59296
1806	1.59783	1.58736	1.59274
1807	1.59759	1.58724	1.59246
1808	1.59735	1.58661	1.59218
1809	1.59711	1.58612	1.59208
1810	1.59687	1.58561	1.59208
1811	1.59663	1.58554	1.59175
1812	1.59639	1.58505	1.59169
1813	1.59615	1.58445	1.59144
1814	1.59591	1.58442	1.59127
1815	1.59567	1.58392	1.59105
1816	1.59543	1.58373	1.59099
1817	1.59519	1.58369	1.59081
1818	1.59495	1.58362	1.59081
1819	1.59471	1.58353	1.5901
1820	1.59448	1.58348	1.58929
1821	1.59424	1.58331	1.58923
1822	1.594	1.58298	1.58887
1823	1.59376	1.58284	1.58873
1824	1.59352	1.58259	1.58793
1825	1.59328	1.58246	1.58749
1826	1.59305	1.58245	1.58732
1827	1.59281	1.5822	1.58726
1828	1.59257	1.58213	1.58717
1829	1.59233	1.58188	1.58706
1830	1.5921	1.58157	1.58692
1831	1.59186	1.58145	1.58673
1832	1.59162	1.58075	1.58664
1833	1.59138	1.58058	1.58652
1834	1.59115	1.58055	1.58645
1835	1.59091	1.58008	1.5863
1836	1.59067	1.57993	1.58598
1837	1.59044	1.57972	1.58589
1838	1.5902	1.57793	1.58585
1839	1.58996	1.57785	1.58544
1840	1.58973	1.57775	1.58491
1841	1.58949	1.57775	1.58491
1842	1.58926	1.57731	1.58461
1843	1.58902	1.5773	1.58443
1844	1.58878	1.5772	1.58441
1845	1.58855	1.57718	1.58431
1846	1.58831	1.57716	1.58411
1847	1.58808	1.57688	1.58377
1848	1.58784	1.57684	1.58377
1849	1.58761	1.57676	1.5836
1850	1.58737	1.57664	1.58338
1851	1.58714	1.57643	1.58311
1852	1.5869	1.57633	1.58291
1853	1.58667	1.57629	1.58246
1854	1.58643	1.57619	1.5824
1855	1.5862	1.57553	1.58231
1856	1.58597	1.5754	1.58214
1857	1.58573	1.57536	1.58193
1858	1.5855	1.57528	1.58162
1859	1.58526	1.57476	1.58138
1860	1.58503	1.57473	1.58129
1861	1.5848	1.57472	1.581
1862	1.58456	1.57441	1.58093
1863	1.58433	1.57402	1.58083
1864	1.5841	1.57399	1.58081
1865	1.58387	1.57396	1.5807
1866	1.58363	1.57382	1.58065
1867	1.5834	1.57377	1.57973
1868	1.58317	1.57356	1.57973
1869	1.58293	1.57329	1.57898
1870	1.5827	1.57317	1.57819
1871	1.58247	1.57311	1.57805
1872	1.58224	1.57255	1.57799
1873	1.58201	1.57254	1.57797
1874	1.58177	1.57131	1.57792
1875	1.58154	1.57131	1.57781
1876	1.58131	1.57101	1.57743
1877	1.58108	1.57053	1.57646
1878	1.58085	1.5705	1.57624
1879	1.58062	1.57025	1.57589
1880	1.58039	1.57008	1.57587
1881	1.58015	1.57	1.57553
1882	1.57992	1.56963	1.57536
1883	1.57969	1.56941	1.57518
1884	1.57946	1.56911	1.57504
1885	1.57923	1.56874	1.57501
1886	1.579	1.56869	1.57493
1887	1.57877	1.56859	1.57441
1888	1.57854	1.56833	1.57417
1889	1.57831	1.56827	1.57403
1890	1.57808	1.56769	1.57386
1891	1.57785	1.5675	1.5737
1892	1.57762	1.56679	1.57363
1893	1.57739	1.56675	1.57336
1894	1.57716	1.56673	1.57325
1895	1.57693	1.56607	1.57302
1896	1.5767	1.56593	1.57296
1897	1.57647	1.56589	1.57283
1898	1.57625	1.56585	1.57271
1899	1.57602	1.56566	1.57268
1900	1.57579	1.56516	1.57224
1901	1.57556	1.56481	1.57202
1902	1.57533	1.56425	1.572
1903	1.5751	1.56414	1.57177
1904	1.57487	1.56405	1.57131
1905	1.57465	1.56387	1.57115
1906	1.57442	1.56372	1.57112
1907	1.57419	1.56335	1.57112
1908	1.57396	1.56334	1.57109
1909	1.57374	1.56318	1.57096
1910	1.57351	1.56312	1.57077
1911	1.57328	1.56306	1.57055
1912	1.57305	1.56288	1.56986
1913	1.57283	1.56262	1.56983
1914	1.5726	1.56234	1.56981
1915	1.57237	1.5623	1.56975
1916	1.57215	1.56207	1.56963
1917	1.57192	1.56167	1.56899
1918	1.57169	1.56152	1.5688
1919	1.57147	1.56128	1.56862
1920	1.57124	1.5611	1.5679
1921	1.57101	1.56075	1.56758
1922	1.57079	1.56012	1.56691
1923	1.57056	1.56009	1.56688
1924	1.57034	1.56004	1.5666
1925	1.57011	1.55895	1.56621
1926	1.56988	1.5588	1.56569
1927	1.56966	1.55765	1.56527
1928	1.56943	1.55749	1.56496
1929	1.56921	1.55714	1.56452
1930	1.56898	1.55698	1.56439
1931	1.56876	1.55645	1.56414
1932	1.56853	1.55638	1.56414
1933	1.56831	1.55635	1.56345
1934	1.56808	1.55628	1.56309
1935	1.56786	1.55611	1.56289
1936	1.56763	1.55502	1.56269
1937	1.56741	1.55476	1.56238
1938	1.56719	1.55451	1.56213
1939	1.56696	1.55428	1.56211
1940	1.56674	1.55417	1.56207
1941	1.56651	1.5537	1.56191
1942	1.56629	1.55369	1.56189
1943	1.56607	1.55343	1.56126
1944	1.56584	1.55318	1.56099
1945	1.56562	1.5528	1.56084
1946	1.5654	1.5528	1.56067
1947	1.56517	1.55268	1.56039
1948	1.56495	1.55244	1.56014
1949	1.56473	1.55221	1.56001
1950	1.5645	1.55216	1.55982
1951	1.56428	1.55161	1.55956
1952	1.56406	1.55147	1.55938
1953	1.56384	1.55115	1.55933
1954	1.56361	1.55096	1.55918
1955	1.56339	1.55089	1.55853
1956	1.56317	1.55046	1.55753
1957	1.56295	1.55044	1.55678
1958	1.56273	1.5504	1.55677
1959	1.5625	1.54987	1.55623
1960	1.56228	1.54953	1.55597
1961	1.56206	1.54948	1.55563
1962	1.56184	1.54932	1.55561
1963	1.56162	1.54926	1.55534
1964	1.5614	1.54913	1.55519
1965	1.56118	1.54884	1.55462
1966	1.56095	1.54872	1.55456
1967	1.56073	1.54847	1.55435
1968	1.56051	1.54809	1.55395
1969	1.56029	1.54768	1.55303
1970	1.56007	1.54762	1.55299
1971	1.55985	1.54732	1.55289
1972	1.55963	1.547	1.55237
1973	1.55941	1.54679	1.55219
1974	1.55919	1.54654	1.55205
1975	1.55897	1.54617	1.55183
1976	1.55875	1.54594	1.55163
1977	1.55853	1.54594	1.55153
1978	1.55831	1.54588	1.55145
1979	1.55809	1.54579	1.55141
1980	1.55787	1.54567	1.55038
1981	1.55765	1.54532	1.55037
1982	1.55743	1.54462	1.55011
1983	1.55721	1.54417	1.54975
1984	1.557	1.54396	1.54963
1985	1.55678	1.54312	1.54951
1986	1.55656	1.54311	1.54924
1987	1.55634	1.54292	1.54921
1988	1.55612	1.54263	1.54906
1989	1.5559	1.54223	1.54906
1990	1.55568	1.54221	1.54872
1991	1.55547	1.54213	1.54859
1992	1.55525	1.54202	1.54784
1993	1.55503	1.54176	1.54778
1994	1.55481	1.54086	1.54744
1995	1.55459	1.54084	1.54716
1996	1.55438	1.54078	1.54704
1997	1.55416	1.54035	1.54694
1998	1.55394	1.54009	1.54621
1999	1.55372	1.54009	1.54618
[truncated: 69,521 more rows]

## Sheet: Figure 2D
	False.positive.rate(n=120000)	True.positive.rate.(FLASH-MM)(n=120000,.AUC=0.97)	True.positive.rate.(NEBULA)(n=120000,.AUC=0.97)
1	2.79642e-05	0.65	0.660417
2	2.79642e-05	0.65	0.660417
3	2.79642e-05	0.65	0.660417
4	2.79642e-05	0.65	0.660417
5	2.79642e-05	0.65	0.660417
6	2.79642e-05	0.65	0.660417
7	2.79642e-05	0.65	0.660417
8	2.79642e-05	0.652083	0.660417
9	2.79642e-05	0.652083	0.660417
10	2.79642e-05	0.652083	0.660417
11	2.79642e-05	0.652083	0.660417
12	2.79642e-05	0.652083	0.660417
13	2.79642e-05	0.652083	0.660417
14	2.79642e-05	0.652083	0.660417
15	2.79642e-05	0.652083	0.660417
16	2.79642e-05	0.652083	0.660417
17	2.79642e-05	0.654167	0.660417
18	2.79642e-05	0.654167	0.660417
19	2.79642e-05	0.654167	0.660417
20	2.79642e-05	0.654167	0.660417
21	2.79642e-05	0.654167	0.660417
22	2.79642e-05	0.654167	0.660417
23	2.79642e-05	0.654167	0.660417
24	2.79642e-05	0.654167	0.660417
25	2.79642e-05	0.654167	0.660417
26	2.79642e-05	0.654167	0.660417
27	2.79642e-05	0.654167	0.660417
28	2.79642e-05	0.654167	0.6625
29	2.79642e-05	0.65625	0.6625
30	2.79642e-05	0.65625	0.664583
31	2.79642e-05	0.65625	0.666667
32	2.79642e-05	0.65625	0.666667
33	2.79642e-05	0.65625	0.666667
34	2.79642e-05	0.65625	0.66875
35	2.79642e-05	0.65625	0.66875
36	2.79642e-05	0.65625	0.66875
37	2.79642e-05	0.65625	0.66875
38	2.79642e-05	0.65625	0.66875
39	2.79642e-05	0.65625	0.66875
40	2.79642e-05	0.65625	0.66875
41	2.79642e-05	0.65625	0.66875
42	2.79642e-05	0.65625	0.66875
43	2.79642e-05	0.65625	0.66875
44	2.79642e-05	0.65625	0.66875
45	4.19463e-05	0.658333	0.66875
46	4.19463e-05	0.658333	0.66875
47	4.19463e-05	0.660417	0.66875
48	4.19463e-05	0.6625	0.66875
49	4.19463e-05	0.6625	0.66875
50	4.19463e-05	0.6625	0.66875
51	4.19463e-05	0.6625	0.66875
52	4.19463e-05	0.6625	0.66875
53	4.19463e-05	0.6625	0.66875
54	4.19463e-05	0.6625	0.66875
55	4.19463e-05	0.6625	0.66875
56	4.19463e-05	0.6625	0.66875
57	4.19463e-05	0.6625	0.66875
58	4.19463e-05	0.6625	0.66875
59	4.19463e-05	0.6625	0.66875
60	4.19463e-05	0.6625	0.670833
61	4.19463e-05	0.6625	0.670833
62	4.19463e-05	0.6625	0.670833
63	4.19463e-05	0.6625	0.670833
64	4.19463e-05	0.6625	0.670833
65	4.19463e-05	0.664583	0.670833
66	4.19463e-05	0.664583	0.670833
67	4.19463e-05	0.664583	0.670833
68	4.19463e-05	0.664583	0.670833
69	4.19463e-05	0.664583	0.670833
70	4.19463e-05	0.664583	0.670833
71	4.19463e-05	0.664583	0.670833
72	4.19463e-05	0.664583	0.670833
73	4.19463e-05	0.664583	0.670833
74	4.19463e-05	0.664583	0.670833
75	4.19463e-05	0.664583	0.670833
76	4.19463e-05	0.664583	0.670833
77	4.19463e-05	0.664583	0.670833
78	4.19463e-05	0.664583	0.670833
79	4.19463e-05	0.664583	0.670833
80	4.19463e-05	0.664583	0.670833
81	4.19463e-05	0.664583	0.670833
82	4.19463e-05	0.664583	0.670833
83	4.19463e-05	0.664583	0.670833
84	4.19463e-05	0.664583	0.670833
85	4.19463e-05	0.664583	0.670833
86	4.19463e-05	0.664583	0.670833
87	4.19463e-05	0.664583	0.670833
88	4.19463e-05	0.664583	0.672917
89	4.19463e-05	0.664583	0.672917
90	4.19463e-05	0.664583	0.672917
91	4.19463e-05	0.664583	0.672917
92	4.19463e-05	0.664583	0.672917
93	4.19463e-05	0.664583	0.672917
94	4.19463e-05	0.664583	0.672917
95	4.19463e-05	0.664583	0.672917
96	4.19463e-05	0.664583	0.672917
97	4.19463e-05	0.664583	0.672917
98	4.19463e-05	0.664583	0.672917
99	4.19463e-05	0.664583	0.672917
100	4.19463e-05	0.664583	0.672917
101	4.19463e-05	0.664583	0.672917
102	4.19463e-05	0.664583	0.672917
103	4.19463e-05	0.664583	0.672917
104	4.19463e-05	0.664583	0.675
105	4.19463e-05	0.664583	0.675
106	4.19463e-05	0.664583	0.675
107	4.19463e-05	0.66875	0.675
108	4.19463e-05	0.66875	0.675
109	4.19463e-05	0.66875	0.675
110	4.19463e-05	0.66875	0.677083
111	4.19463e-05	0.66875	0.677083
112	4.19463e-05	0.66875	0.677083
113	4.19463e-05	0.66875	0.677083
114	4.19463e-05	0.66875	0.677083
115	4.19463e-05	0.66875	0.677083
116	4.19463e-05	0.66875	0.677083
117	4.19463e-05	0.66875	0.677083
118	4.19463e-05	0.66875	0.677083
119	4.19463e-05	0.66875	0.677083
120	4.19463e-05	0.670833	0.677083
121	4.19463e-05	0.670833	0.677083
122	4.19463e-05	0.670833	0.677083
123	4.19463e-05	0.670833	0.677083
124	4.19463e-05	0.670833	0.679167
125	4.19463e-05	0.670833	0.679167
126	4.19463e-05	0.670833	0.679167
127	4.19463e-05	0.670833	0.68125
128	4.19463e-05	0.670833	0.68125
129	4.19463e-05	0.670833	0.68125
130	4.19463e-05	0.670833	0.68125
131	4.19463e-05	0.670833	0.68125
132	4.19463e-05	0.670833	0.68125
133	4.19463e-05	0.670833	0.68125
134	4.19463e-05	0.670833	0.68125
135	4.19463e-05	0.670833	0.68125
136	4.19463e-05	0.670833	0.68125
137	4.19463e-05	0.670833	0.68125
138	4.19463e-05	0.670833	0.68125
139	4.19463e-05	0.670833	0.68125
140	4.19463e-05	0.670833	0.68125
141	4.19463e-05	0.670833	0.68125
142	5.59284e-05	0.670833	0.68125
143	5.59284e-05	0.670833	0.68125
144	5.59284e-05	0.670833	0.68125
145	5.59284e-05	0.670833	0.68125
146	5.59284e-05	0.670833	0.68125
147	5.59284e-05	0.670833	0.68125
148	5.59284e-05	0.670833	0.68125
149	5.59284e-05	0.670833	0.68125
150	5.59284e-05	0.670833	0.68125
151	5.59284e-05	0.670833	0.68125
152	5.59284e-05	0.670833	0.68125
153	5.59284e-05	0.670833	0.68125
154	6.99105e-05	0.670833	0.68125
155	6.99105e-05	0.670833	0.68125
156	8.38926e-05	0.670833	0.68125
157	8.38926e-05	0.670833	0.68125
158	8.38926e-05	0.670833	0.68125
159	8.38926e-05	0.670833	0.68125
160	8.38926e-05	0.670833	0.68125
161	8.38926e-05	0.670833	0.68125
162	8.38926e-05	0.670833	0.68125
163	8.38926e-05	0.670833	0.68125
164	8.38926e-05	0.670833	0.68125
165	8.38926e-05	0.672917	0.683333
166	8.38926e-05	0.672917	0.683333
167	8.38926e-05	0.672917	0.683333
168	8.38926e-05	0.672917	0.683333
169	8.38926e-05	0.672917	0.683333
170	8.38926e-05	0.672917	0.683333
171	8.38926e-05	0.677083	0.683333
172	8.38926e-05	0.677083	0.685417
173	8.38926e-05	0.677083	0.685417
174	8.38926e-05	0.677083	0.685417
175	8.38926e-05	0.677083	0.685417
176	8.38926e-05	0.677083	0.685417
177	8.38926e-05	0.677083	0.685417
178	8.38926e-05	0.677083	0.685417
179	8.38926e-05	0.677083	0.685417
180	8.38926e-05	0.677083	0.685417
181	8.38926e-05	0.679167	0.685417
182	9.78747e-05	0.679167	0.685417
183	9.78747e-05	0.679167	0.685417
184	9.78747e-05	0.679167	0.685417
185	9.78747e-05	0.679167	0.685417
186	9.78747e-05	0.679167	0.685417
187	9.78747e-05	0.679167	0.685417
188	9.78747e-05	0.679167	0.685417
189	9.78747e-05	0.679167	0.685417
190	9.78747e-05	0.679167	0.685417
191	9.78747e-05	0.679167	0.685417
192	9.78747e-05	0.679167	0.685417
193	9.78747e-05	0.679167	0.685417
194	9.78747e-05	0.679167	0.685417
195	9.78747e-05	0.679167	0.685417
196	9.78747e-05	0.679167	0.685417
197	9.78747e-05	0.679167	0.685417
198	9.78747e-05	0.679167	0.685417
199	9.78747e-05	0.679167	0.685417
200	9.78747e-05	0.679167	0.685417
201	9.78747e-05	0.679167	0.685417
202	9.78747e-05	0.679167	0.685417
203	9.78747e-05	0.679167	0.6875
204	0.000111857	0.68125	0.6875
205	0.000111857	0.68125	0.6875
206	0.000111857	0.68125	0.689583
207	0.000111857	0.68125	0.689583
208	0.000111857	0.68125	0.689583
209	0.000111857	0.68125	0.689583
210	0.000111857	0.683333	0.689583
211	0.000111857	0.683333	0.689583
212	0.000111857	0.685417	0.689583
213	0.000111857	0.6875	0.689583
214	0.000111857	0.6875	0.689583
215	0.000111857	0.6875	0.689583
216	0.000111857	0.6875	0.689583
217	0.000111857	0.6875	0.689583
218	0.000111857	0.6875	0.689583
219	0.000111857	0.6875	0.689583
220	0.000111857	0.6875	0.689583
221	0.000111857	0.6875	0.689583
222	0.000111857	0.6875	0.689583
223	0.000111857	0.6875	0.689583
224	0.000111857	0.689583	0.689583
225	0.000111857	0.689583	0.689583
226	0.000111857	0.689583	0.689583
227	0.000111857	0.691667	0.689583
228	0.000111857	0.69375	0.689583
229	0.000111857	0.69375	0.689583
230	0.000111857	0.69375	0.689583
231	0.000111857	0.69375	0.689583
232	0.000111857	0.69375	0.689583
233	0.000111857	0.69375	0.689583
234	0.000111857	0.69375	0.689583
235	0.000111857	0.69375	0.689583
236	0.000111857	0.69375	0.689583
237	0.000111857	0.69375	0.689583
238	0.000111857	0.69375	0.689583
239	0.000111857	0.69375	0.689583
240	0.000111857	0.69375	0.689583
241	0.000111857	0.69375	0.689583
242	0.000111857	0.69375	0.689583
243	0.000111857	0.69375	0.689583
244	0.000111857	0.69375	0.689583
245	0.000111857	0.69375	0.689583
246	0.000111857	0.69375	0.689583
247	0.000111857	0.69375	0.689583
248	0.000111857	0.69375	0.689583
249	0.000111857	0.69375	0.689583
250	0.000125839	0.69375	0.689583
251	0.000125839	0.695833	0.689583
252	0.000125839	0.697917	0.689583
253	0.000125839	0.697917	0.689583
254	0.000125839	0.697917	0.689583
255	0.000125839	0.697917	0.689583
256	0.000125839	0.697917	0.689583
257	0.000125839	0.697917	0.691667
258	0.000125839	0.697917	0.691667
259	0.000125839	0.697917	0.691667
260	0.000125839	0.697917	0.691667
261	0.000125839	0.697917	0.691667
262	0.000125839	0.697917	0.691667
263	0.000139821	0.697917	0.691667
264	0.000139821	0.697917	0.691667
265	0.000153803	0.697917	0.691667
266	0.000153803	0.697917	0.691667
267	0.000153803	0.697917	0.691667
268	0.000153803	0.697917	0.691667
269	0.000153803	0.697917	0.69375
270	0.000153803	0.697917	0.69375
271	0.000153803	0.697917	0.69375
272	0.000153803	0.697917	0.69375
273	0.000153803	0.697917	0.69375
274	0.000153803	0.697917	0.69375
275	0.000153803	0.697917	0.69375
276	0.000167785	0.697917	0.69375
277	0.000167785	0.7	0.69375
278	0.000181767	0.7	0.69375
279	0.000181767	0.7	0.69375
280	0.000181767	0.7	0.69375
281	0.000195749	0.7	0.69375
282	0.000195749	0.7	0.69375
283	0.000195749	0.7	0.69375
284	0.000195749	0.7	0.69375
285	0.000195749	0.7	0.69375
286	0.000195749	0.7	0.69375
287	0.000195749	0.7	0.69375
288	0.000195749	0.7	0.69375
289	0.000195749	0.7	0.69375
290	0.000195749	0.7	0.69375
291	0.000195749	0.7	0.69375
292	0.000209732	0.7	0.69375
293	0.000209732	0.7	0.69375
294	0.000209732	0.7	0.69375
295	0.000209732	0.7	0.69375
296	0.000209732	0.7	0.69375
297	0.000209732	0.7	0.69375
298	0.000209732	0.7	0.69375
299	0.000209732	0.7	0.69375
300	0.000209732	0.7	0.69375
301	0.000209732	0.7	0.69375
302	0.000223714	0.7	0.69375
303	0.000223714	0.7	0.69375
304	0.000223714	0.7	0.69375
305	0.000223714	0.7	0.69375
306	0.000223714	0.702083	0.69375
307	0.000223714	0.702083	0.695833
308	0.000223714	0.702083	0.697917
309	0.000223714	0.702083	0.697917
310	0.000223714	0.702083	0.697917
311	0.000237696	0.702083	0.697917
312	0.000237696	0.702083	0.697917
313	0.000237696	0.702083	0.697917
314	0.000237696	0.702083	0.702083
315	0.000237696	0.702083	0.704167
316	0.000237696	0.702083	0.704167
317	0.000237696	0.702083	0.704167
318	0.000237696	0.702083	0.704167
319	0.000237696	0.702083	0.704167
320	0.000237696	0.702083	0.704167
321	0.000237696	0.702083	0.704167
322	0.000237696	0.704167	0.704167
323	0.000237696	0.704167	0.704167
324	0.000237696	0.704167	0.704167
325	0.000237696	0.704167	0.704167
326	0.000237696	0.704167	0.704167
327	0.000251678	0.704167	0.704167
328	0.000251678	0.704167	0.704167
329	0.000251678	0.704167	0.704167
330	0.000251678	0.704167	0.704167
331	0.000251678	0.704167	0.704167
332	0.000251678	0.704167	0.704167
333	0.000251678	0.70625	0.704167
334	0.000251678	0.70625	0.704167
335	0.000251678	0.70625	0.704167
336	0.00026566	0.70625	0.704167
337	0.00026566	0.70625	0.704167
338	0.00026566	0.70625	0.704167
339	0.00026566	0.70625	0.70625
340	0.00026566	0.70625	0.708333
341	0.00026566	0.70625	0.708333
342	0.00026566	0.70625	0.708333
343	0.00026566	0.70625	0.708333
344	0.00026566	0.70625	0.710417
345	0.00026566	0.70625	0.710417
346	0.00026566	0.70625	0.710417
347	0.00026566	0.70625	0.710417
348	0.00026566	0.70625	0.7125
349	0.000279642	0.70625	0.7125
350	0.000279642	0.70625	0.7125
351	0.000279642	0.70625	0.7125
352	0.000279642	0.70625	0.7125
353	0.000279642	0.70625	0.7125
354	0.000279642	0.708333	0.7125
355	0.000279642	0.708333	0.7125
356	0.000279642	0.708333	0.7125
357	0.000279642	0.708333	0.7125
358	0.000279642	0.708333	0.7125
359	0.000279642	0.708333	0.7125
360	0.000279642	0.708333	0.7125
361	0.000279642	0.708333	0.7125
362	0.000279642	0.708333	0.7125
363	0.000279642	0.708333	0.7125
364	0.000279642	0.708333	0.7125
365	0.000279642	0.708333	0.7125
366	0.000293624	0.708333	0.7125
367	0.000293624	0.708333	0.7125
368	0.000293624	0.708333	0.7125
369	0.000293624	0.708333	0.7125
370	0.000293624	0.708333	0.7125
371	0.000293624	0.708333	0.7125
372	0.000293624	0.710417	0.7125
373	0.000307606	0.710417	0.7125
374	0.000307606	0.710417	0.7125
375	0.000307606	0.7125	0.7125
376	0.000307606	0.7125	0.7125
377	0.000307606	0.7125	0.7125
378	0.000307606	0.7125	0.7125
379	0.000307606	0.7125	0.7125
380	0.000307606	0.7125	0.7125
381	0.000307606	0.7125	0.7125
382	0.000307606	0.7125	0.7125
383	0.000307606	0.714583	0.7125
384	0.000307606	0.714583	0.7125
385	0.000307606	0.714583	0.7125
386	0.000307606	0.714583	0.7125
387	0.000307606	0.714583	0.7125
388	0.000321588	0.714583	0.7125
389	0.000321588	0.714583	0.7125
390	0.000321588	0.714583	0.714583
391	0.000321588	0.714583	0.714583
392	0.000321588	0.714583	0.714583
393	0.000321588	0.714583	0.716667
394	0.000321588	0.714583	0.71875
395	0.000321588	0.714583	0.71875
396	0.000321588	0.714583	0.71875
397	0.000321588	0.714583	0.71875
398	0.000321588	0.714583	0.71875
399	0.000321588	0.714583	0.71875
400	0.000321588	0.714583	0.71875
401	0.000349553	0.714583	0.71875
402	0.000349553	0.714583	0.71875
403	0.000349553	0.714583	0.71875
404	0.000349553	0.714583	0.71875
405	0.000349553	0.716667	0.71875
406	0.000349553	0.716667	0.71875
407	0.000349553	0.716667	0.71875
408	0.000349553	0.716667	0.71875
409	0.000349553	0.716667	0.71875
410	0.000363535	0.716667	0.71875
411	0.000363535	0.716667	0.71875
412	0.000363535	0.716667	0.71875
413	0.000363535	0.716667	0.720833
414	0.000363535	0.716667	0.720833
415	0.000363535	0.716667	0.720833
416	0.000363535	0.716667	0.720833
417	0.000363535	0.716667	0.720833
418	0.000363535	0.716667	0.720833
419	0.000377517	0.716667	0.722917
420	0.000377517	0.716667	0.722917
421	0.000377517	0.716667	0.722917
422	0.000377517	0.716667	0.722917
423	0.000377517	0.716667	0.722917
424	0.000377517	0.716667	0.722917
425	0.000377517	0.716667	0.722917
426	0.000377517	0.716667	0.722917
427	0.000377517	0.716667	0.722917
428	0.000377517	0.716667	0.722917
429	0.000377517	0.716667	0.722917
430	0.000377517	0.716667	0.722917
431	0.000377517	0.716667	0.722917
432	0.000377517	0.716667	0.722917
433	0.000377517	0.716667	0.722917
434	0.000391499	0.716667	0.722917
435	0.000391499	0.716667	0.722917
436	0.000391499	0.716667	0.722917
437	0.000391499	0.716667	0.722917
438	0.000391499	0.716667	0.722917
439	0.000391499	0.716667	0.722917
440	0.000405481	0.716667	0.722917
441	0.000405481	0.716667	0.722917
442	0.000405481	0.716667	0.722917
443	0.000405481	0.716667	0.722917
444	0.000405481	0.716667	0.722917
445	0.000405481	0.716667	0.725
446	0.000405481	0.716667	0.725
447	0.000405481	0.716667	0.725
448	0.000405481	0.716667	0.725
449	0.000405481	0.716667	0.725
450	0.000405481	0.716667	0.725
451	0.000405481	0.716667	0.727083
452	0.000419463	0.716667	0.727083
453	0.000419463	0.716667	0.727083
454	0.000419463	0.716667	0.727083
455	0.000419463	0.716667	0.727083
456	0.000419463	0.716667	0.727083
457	0.000419463	0.716667	0.727083
458	0.000419463	0.716667	0.727083
459	0.000419463	0.716667	0.727083
460	0.000419463	0.71875	0.727083
461	0.000419463	0.71875	0.727083
462	0.000419463	0.71875	0.727083
463	0.000419463	0.71875	0.727083
464	0.000419463	0.71875	0.729167
465	0.000419463	0.71875	0.729167
466	0.000419463	0.71875	0.729167
467	0.000419463	0.71875	0.729167
468	0.000433445	0.71875	0.73125
469	0.000433445	0.71875	0.73125
470	0.000447427	0.71875	0.73125
471	0.000447427	0.71875	0.73125
472	0.000447427	0.71875	0.73125
473	0.000461409	0.71875	0.73125
474	0.000461409	0.71875	0.73125
475	0.000461409	0.71875	0.73125
476	0.000461409	0.71875	0.73125
477	0.000461409	0.720833	0.73125
478	0.000461409	0.720833	0.73125
479	0.000461409	0.720833	0.73125
480	0.000461409	0.720833	0.73125
481	0.000475391	0.720833	0.73125
482	0.000489374	0.720833	0.73125
483	0.000489374	0.720833	0.73125
484	0.000489374	0.720833	0.73125
485	0.000489374	0.720833	0.73125
486	0.000489374	0.720833	0.73125
487	0.000489374	0.720833	0.73125
488	0.000489374	0.720833	0.73125
489	0.000489374	0.720833	0.73125
490	0.000489374	0.720833	0.733333
491	0.000503356	0.720833	0.733333
492	0.000503356	0.720833	0.733333
493	0.000503356	0.720833	0.733333
494	0.000503356	0.720833	0.733333
495	0.000503356	0.720833	0.733333
496	0.000503356	0.720833	0.735417
497	0.000503356	0.720833	0.739583
498	0.000503356	0.720833	0.739583
499	0.000503356	0.720833	0.739583
500	0.000517338	0.720833	0.739583
501	0.00053132	0.720833	0.739583
502	0.000545302	0.720833	0.739583
503	0.000559284	0.720833	0.739583
504	0.000559284	0.720833	0.739583
505	0.000573266	0.720833	0.739583
506	0.000573266	0.720833	0.739583
507	0.000573266	0.720833	0.739583
508	0.000573266	0.720833	0.739583
509	0.000573266	0.720833	0.741667
510	0.000573266	0.720833	0.741667
511	0.000573266	0.720833	0.741667
512	0.000573266	0.720833	0.741667
513	0.000573266	0.720833	0.741667
514	0.000573266	0.720833	0.741667
515	0.000573266	0.720833	0.741667
516	0.000573266	0.720833	0.74375
517	0.000573266	0.720833	0.74375
518	0.000573266	0.720833	0.74375
519	0.000573266	0.720833	0.74375
520	0.000573266	0.720833	0.74375
521	0.000573266	0.720833	0.74375
522	0.000573266	0.720833	0.745833
523	0.000587248	0.720833	0.745833
524	0.000587248	0.720833	0.745833
525	0.000587248	0.720833	0.747917
526	0.000587248	0.720833	0.747917
527	0.000587248	0.720833	0.747917
528	0.000587248	0.720833	0.747917
529	0.000587248	0.720833	0.747917
530	0.000587248	0.720833	0.747917
531	0.000587248	0.720833	0.747917
532	0.00060123	0.720833	0.747917
533	0.000615213	0.720833	0.747917
534	0.000615213	0.720833	0.747917
535	0.000615213	0.720833	0.747917
536	0.000615213	0.720833	0.747917
537	0.000615213	0.720833	0.747917
538	0.000615213	0.720833	0.747917
539	0.000615213	0.720833	0.75
540	0.000629195	0.720833	0.75
541	0.000643177	0.722917	0.752083
542	0.000657159	0.722917	0.752083
543	0.000657159	0.722917	0.752083
544	0.000657159	0.722917	0.752083
545	0.000657159	0.722917	0.752083
546	0.000657159	0.722917	0.752083
547	0.000657159	0.722917	0.752083
548	0.000657159	0.722917	0.752083
549	0.000657159	0.722917	0.752083
550	0.000671141	0.722917	0.754167
551	0.000671141	0.725	0.75625
552	0.000685123	0.725	0.75625
553	0.000685123	0.725	0.75625
554	0.000685123	0.725	0.75625
555	0.000685123	0.725	0.75625
556	0.000685123	0.727083	0.75625
557	0.000685123	0.729167	0.75625
558	0.000713087	0.729167	0.75625
559	0.000713087	0.729167	0.75625
560	0.000713087	0.729167	0.75625
561	0.000713087	0.729167	0.75625
562	0.000713087	0.729167	0.75625
563	0.000713087	0.729167	0.75625
564	0.000713087	0.729167	0.758333
565	0.000713087	0.729167	0.758333
566	0.000713087	0.729167	0.758333
567	0.000727069	0.729167	0.758333
568	0.000727069	0.729167	0.758333
569	0.000741051	0.729167	0.758333
570	0.000769016	0.73125	0.758333
571	0.000782998	0.73125	0.758333
572	0.000782998	0.73125	0.758333
573	0.000782998	0.73125	0.758333
574	0.000782998	0.73125	0.758333
575	0.000782998	0.733333	0.758333
576	0.000782998	0.733333	0.758333
577	0.000782998	0.733333	0.758333
578	0.000782998	0.733333	0.758333
579	0.00079698	0.733333	0.758333
580	0.00079698	0.735417	0.758333
581	0.00079698	0.735417	0.758333
582	0.00079698	0.735417	0.758333
583	0.00079698	0.735417	0.758333
584	0.000810962	0.735417	0.758333
585	0.000810962	0.735417	0.758333
586	0.000810962	0.735417	0.758333
587	0.000824944	0.7375	0.758333
588	0.000838926	0.7375	0.758333
589	0.000838926	0.7375	0.758333
590	0.000852908	0.7375	0.758333
591	0.000852908	0.7375	0.758333
592	0.000852908	0.7375	0.758333
593	0.00086689	0.7375	0.758333
594	0.00086689	0.7375	0.758333
595	0.000880872	0.7375	0.758333
596	0.000880872	0.7375	0.758333
597	0.000894855	0.7375	0.758333
598	0.000894855	0.7375	0.760417
599	0.000894855	0.7375	0.760417
600	0.000908837	0.7375	0.760417
601	0.000936801	0.7375	0.760417
602	0.000936801	0.7375	0.760417
603	0.000950783	0.7375	0.760417
604	0.000950783	0.7375	0.760417
605	0.000950783	0.7375	0.760417
606	0.000950783	0.7375	0.760417
607	0.000964765	0.7375	0.760417
608	0.000978747	0.7375	0.760417
609	0.00100671	0.7375	0.760417
610	0.00100671	0.7375	0.760417
611	0.00100671	0.7375	0.760417
612	0.00100671	0.7375	0.760417
613	0.00102069	0.7375	0.760417
614	0.00103468	0.7375	0.760417
615	0.00103468	0.7375	0.760417
616	0.00104866	0.7375	0.760417
617	0.00106264	0.7375	0.760417
618	0.00106264	0.739583	0.760417
619	0.00107662	0.739583	0.760417
620	0.00107662	0.739583	0.760417
621	0.00107662	0.739583	0.760417
622	0.0010906	0.739583	0.760417
623	0.00110459	0.739583	0.760417
624	0.00110459	0.739583	0.760417
625	0.00111857	0.739583	0.760417
626	0.00111857	0.739583	0.7625
627	0.00111857	0.739583	0.7625
628	0.00113255	0.739583	0.7625
629	0.00113255	0.739583	0.7625
630	0.00113255	0.739583	0.7625
631	0.00113255	0.739583	0.7625
632	0.00113255	0.739583	0.7625
633	0.00113255	0.741667	0.7625
634	0.00113255	0.741667	0.7625
635	0.00114653	0.741667	0.7625
636	0.00114653	0.741667	0.7625
637	0.0011745	0.741667	0.7625
638	0.00118848	0.74375	0.7625
639	0.00118848	0.74375	0.7625
640	0.00118848	0.745833	0.7625
641	0.00120246	0.745833	0.7625
642	0.00121644	0.745833	0.7625
643	0.00121644	0.745833	0.7625
644	0.00123043	0.745833	0.7625
645	0.00123043	0.745833	0.7625
646	0.00123043	0.745833	0.7625
647	0.00123043	0.745833	0.7625
648	0.00124441	0.745833	0.7625
649	0.00127237	0.745833	0.7625
650	0.00128635	0.745833	0.7625
651	0.00128635	0.745833	0.7625
652	0.00130034	0.745833	0.764583
653	0.0013283	0.745833	0.764583
654	0.0013283	0.745833	0.764583
655	0.0013283	0.745833	0.764583
656	0.0013283	0.745833	0.764583
657	0.0013283	0.745833	0.764583
658	0.0013283	0.745833	0.764583
659	0.0013283	0.745833	0.764583
660	0.0013283	0.745833	0.764583
661	0.0013283	0.745833	0.764583
662	0.0013283	0.747917	0.764583
663	0.00134228	0.75	0.764583
664	0.00134228	0.75	0.764583
665	0.00134228	0.75	0.764583
666	0.00134228	0.75	0.764583
667	0.00135626	0.75	0.764583
668	0.00137025	0.75	0.764583
669	0.00137025	0.75	0.764583
670	0.00137025	0.75	0.764583
671	0.00137025	0.75	0.764583
672	0.00137025	0.75	0.764583
673	0.00137025	0.75	0.764583
674	0.00138423	0.75	0.764583
675	0.00138423	0.75	0.764583
676	0.00138423	0.75	0.764583
677	0.00138423	0.75	0.764583
678	0.00138423	0.75	0.764583
679	0.00138423	0.75	0.764583
680	0.00138423	0.75	0.764583
681	0.00138423	0.75	0.764583
682	0.00138423	0.75	0.764583
683	0.00139821	0.752083	0.764583
684	0.00139821	0.752083	0.764583
685	0.00139821	0.752083	0.764583
686	0.00141219	0.752083	0.764583
687	0.00141219	0.752083	0.764583
688	0.00142617	0.752083	0.764583
689	0.00142617	0.752083	0.764583
690	0.00142617	0.752083	0.764583
691	0.00142617	0.752083	0.764583
692	0.00145414	0.752083	0.764583
693	0.00145414	0.752083	0.766667
694	0.00146812	0.752083	0.766667
695	0.00146812	0.754167	0.766667
696	0.0014821	0.754167	0.766667
697	0.0014821	0.754167	0.766667
698	0.00149609	0.754167	0.76875
699	0.00151007	0.754167	0.76875
700	0.00151007	0.754167	0.76875
701	0.00152405	0.754167	0.770833
702	0.00152405	0.754167	0.772917
703	0.00152405	0.754167	0.772917
704	0.00152405	0.754167	0.772917
705	0.00152405	0.754167	0.772917
706	0.00152405	0.754167	0.772917
707	0.00155201	0.754167	0.772917
708	0.001566	0.754167	0.775
709	0.001566	0.754167	0.775
710	0.001566	0.754167	0.775
711	0.00159396	0.754167	0.775
712	0.00159396	0.75625	0.775
713	0.00160794	0.75625	0.775
714	0.00162192	0.75625	0.775
715	0.00163591	0.75625	0.775
716	0.00163591	0.75625	0.775
717	0.00166387	0.75625	0.775
718	0.00167785	0.75625	0.775
719	0.00169183	0.75625	0.775
720	0.00170582	0.75625	0.775
721	0.0017198	0.75625	0.775
722	0.0017198	0.75625	0.775
723	0.00173378	0.75625	0.775
724	0.00174776	0.75625	0.775
725	0.00178971	0.75625	0.775
726	0.00180369	0.75625	0.775
727	0.00181767	0.75625	0.775
728	0.00183166	0.75625	0.775
729	0.00184564	0.75625	0.775
730	0.00185962	0.75625	0.775
731	0.00185962	0.75625	0.777083
732	0.0018736	0.75625	0.777083
733	0.0018736	0.75625	0.777083
734	0.00188758	0.758333	0.779167
735	0.00190157	0.758333	0.779167
736	0.00191555	0.758333	0.779167
737	0.00191555	0.758333	0.779167
738	0.00191555	0.758333	0.779167
739	0.00194351	0.758333	0.78125
740	0.00194351	0.758333	0.78125
741	0.00195749	0.758333	0.78125
742	0.00197148	0.758333	0.78125
743	0.00197148	0.760417	0.78125
744	0.00197148	0.760417	0.78125
745	0.00197148	0.760417	0.78125
746	0.00197148	0.760417	0.78125
747	0.00198546	0.760417	0.783333
748	0.00201342	0.760417	0.783333
749	0.0020274	0.760417	0.783333
750	0.00204139	0.760417	0.783333
751	0.00204139	0.760417	0.783333
752	0.00204139	0.760417	0.783333
753	0.00205537	0.760417	0.783333
754	0.00206935	0.760417	0.783333
755	0.00206935	0.760417	0.783333
756	0.00206935	0.7625	0.783333
757	0.00206935	0.7625	0.783333
758	0.00209732	0.7625	0.783333
759	0.00209732	0.7625	0.783333
760	0.00209732	0.7625	0.783333
761	0.0021113	0.7625	0.785417
762	0.00213926	0.7625	0.785417
763	0.00213926	0.7625	0.785417
764	0.00215324	0.7625	0.785417
765	0.00216723	0.7625	0.785417
766	0.00218121	0.7625	0.785417
767	0.00218121	0.7625	0.785417
768	0.00219519	0.7625	0.785417
769	0.00219519	0.764583	0.785417
770	0.00222315	0.764583	0.785417
771	0.00225112	0.764583	0.785417
772	0.00227908	0.764583	0.785417
773	0.00229306	0.764583	0.7875
774	0.00233501	0.764583	0.7875
775	0.00236298	0.764583	0.7875
776	0.00236298	0.764583	0.7875
777	0.00236298	0.764583	0.7875
778	0.00237696	0.764583	0.789583
779	0.00240492	0.764583	0.789583
780	0.00243289	0.764583	0.789583
781	0.00244687	0.764583	0.789583
782	0.00244687	0.764583	0.789583
783	0.00244687	0.764583	0.789583
784	0.00244687	0.764583	0.789583
785	0.00246085	0.764583	0.789583
786	0.00246085	0.764583	0.789583
787	0.00248881	0.764583	0.789583
788	0.00253076	0.764583	0.789583
789	0.00255872	0.764583	0.789583
790	0.00258669	0.764583	0.789583
791	0.00261465	0.764583	0.789583
792	0.00261465	0.764583	0.791667
793	0.00264262	0.764583	0.791667
794	0.0026566	0.766667	0.791667
795	0.00269855	0.766667	0.791667
796	0.00272651	0.766667	0.791667
797	0.00274049	0.766667	0.791667
798	0.00275447	0.766667	0.791667
799	0.00276846	0.766667	0.791667
800	0.00278244	0.76875	0.791667
801	0.0028104	0.76875	0.791667
802	0.00282438	0.76875	0.791667
803	0.00282438	0.76875	0.791667
804	0.00282438	0.76875	0.791667
805	0.00282438	0.76875	0.791667
806	0.00285235	0.76875	0.791667
807	0.00288031	0.76875	0.791667
808	0.00290828	0.76875	0.791667
809	0.00290828	0.770833	0.791667
810	0.00290828	0.770833	0.791667
811	0.00293624	0.770833	0.791667
812	0.00295022	0.770833	0.791667
813	0.00295022	0.770833	0.791667
814	0.00296421	0.770833	0.791667
815	0.00297819	0.770833	0.791667
816	0.00300615	0.770833	0.791667
817	0.00300615	0.770833	0.791667
818	0.00302013	0.770833	0.791667
819	0.00303412	0.770833	0.791667
820	0.00303412	0.770833	0.791667
821	0.00303412	0.770833	0.79375
822	0.0030481	0.770833	0.79375
823	0.00307606	0.770833	0.79375
824	0.00309004	0.770833	0.79375
825	0.00314597	0.772917	0.79375
826	0.00317394	0.775	0.79375
827	0.00317394	0.777083	0.79375
828	0.0032019	0.777083	0.79375
829	0.00321588	0.779167	0.79375
830	0.00321588	0.779167	0.79375
831	0.00324385	0.779167	0.79375
832	0.00327181	0.78125	0.79375
833	0.00328579	0.78125	0.79375
834	0.00329978	0.78125	0.79375
835	0.00332774	0.78125	0.79375
836	0.00334172	0.78125	0.795833
837	0.0033557	0.783333	0.795833
838	0.0033557	0.783333	0.795833
839	0.00338367	0.783333	0.795833
840	0.00341163	0.783333	0.795833
841	0.00342562	0.783333	0.795833
842	0.0034396	0.783333	0.795833
843	0.00345358	0.783333	0.795833
844	0.00350951	0.783333	0.795833
845	0.00352349	0.783333	0.795833
846	0.00355145	0.783333	0.795833
847	0.00355145	0.783333	0.797917
848	0.00357942	0.783333	0.8
849	0.00363535	0.783333	0.8
850	0.00369128	0.783333	0.8
851	0.00370526	0.783333	0.8
852	0.00371924	0.783333	0.8
853	0.0037472	0.783333	0.8
854	0.0037472	0.783333	0.8
855	0.00378915	0.783333	0.8
856	0.00378915	0.785417	0.8
857	0.00380313	0.785417	0.802083
858	0.00381711	0.785417	0.802083
859	0.00388702	0.785417	0.804167
860	0.00391499	0.785417	0.804167
861	0.00391499	0.785417	0.804167
862	0.00394295	0.785417	0.80625
863	0.00395694	0.785417	0.80625
864	0.00397092	0.785417	0.80625
865	0.00399888	0.785417	0.80625
866	0.00399888	0.785417	0.80625
867	0.00399888	0.785417	0.80625
868	0.00401286	0.785417	0.80625
869	0.00401286	0.785417	0.80625
870	0.00402685	0.785417	0.80625
871	0.00404083	0.785417	0.80625
872	0.00406879	0.785417	0.80625
873	0.00406879	0.7875	0.80625
874	0.00408277	0.7875	0.80625
875	0.00409676	0.7875	0.80625
876	0.00411074	0.7875	0.808333
877	0.00416667	0.7875	0.808333
878	0.00419463	0.7875	0.808333
879	0.00425056	0.789583	0.808333
880	0.00426454	0.789583	0.808333
881	0.00432047	0.789583	0.808333
882	0.00432047	0.789583	0.808333
883	0.0043764	0.789583	0.808333
884	0.00440436	0.789583	0.808333
885	0.00443233	0.789583	0.808333
886	0.00444631	0.789583	0.808333
887	0.00446029	0.789583	0.808333
888	0.00447427	0.791667	0.808333
889	0.00448826	0.791667	0.810417
890	0.00451622	0.791667	0.810417
891	0.00455817	0.791667	0.810417
892	0.00457215	0.791667	0.810417
893	0.00458613	0.791667	0.810417
894	0.00462808	0.791667	0.810417
895	0.00467002	0.791667	0.810417
896	0.004684	0.791667	0.810417
897	0.00471197	0.791667	0.810417
898	0.00475391	0.791667	0.810417
899	0.00475391	0.791667	0.810417
900	0.00480984	0.791667	0.810417
901	0.00485179	0.791667	0.8125
902	0.00485179	0.791667	0.8125
903	0.00490772	0.791667	0.8125
904	0.00494966	0.791667	0.8125
905	0.00496365	0.791667	0.8125
906	0.00500559	0.791667	0.8125
907	0.00504754	0.791667	0.8125
908	0.00508949	0.791667	0.8125
909	0.00510347	0.791667	0.8125
910	0.0051594	0.791667	0.8125
911	0.00517338	0.791667	0.8125
912	0.00527125	0.791667	0.814583
913	0.00529922	0.791667	0.814583
914	0.00535515	0.791667	0.814583
915	0.00535515	0.791667	0.814583
916	0.00539709	0.795833	0.816667
917	0.00542506	0.795833	0.816667
918	0.00543904	0.795833	0.816667
919	0.00550895	0.795833	0.816667
920	0.00552293	0.795833	0.816667
921	0.00559284	0.795833	0.816667
922	0.00563479	0.797917	0.816667
923	0.00566275	0.797917	0.81875
924	0.0057047	0.797917	0.81875
925	0.00573266	0.8	0.81875
926	0.00574664	0.8	0.81875
927	0.00576063	0.8	0.81875
928	0.00578859	0.8	0.81875
929	0.00580257	0.802083	0.820833
930	0.0058585	0.804167	0.820833
931	0.00588647	0.804167	0.820833
932	0.00594239	0.804167	0.820833
933	0.00598434	0.80625	0.820833
934	0.00598434	0.80625	0.820833
935	0.00602629	0.80625	0.820833
936	0.00604027	0.80625	0.820833
937	0.00612416	0.80625	0.820833
938	0.00613814	0.80625	0.820833
939	0.00616611	0.80625	0.820833
940	0.00620805	0.808333	0.820833
941	0.00623602	0.810417	0.820833
942	0.00627796	0.8125	0.820833
943	0.00630593	0.8125	0.820833
944	0.00631991	0.8125	0.820833
945	0.00633389	0.8125	0.820833
946	0.00637584	0.8125	0.820833
947	0.00643177	0.8125	0.820833
948	0.00647371	0.8125	0.825
949	0.00651566	0.8125	0.825
950	0.00654362	0.8125	0.825
951	0.00659955	0.8125	0.825
952	0.00662752	0.8125	0.825
953	0.00666946	0.8125	0.825
954	0.00668345	0.8125	0.825
955	0.00672539	0.8125	0.825
956	0.00673937	0.8125	0.825
957	0.00675336	0.8125	0.825
958	0.00678132	0.8125	0.825
959	0.00682327	0.8125	0.825
960	0.00685123	0.814583	0.825
961	0.00687919	0.814583	0.825
962	0.00696309	0.814583	0.825
963	0.00699105	0.814583	0.827083
964	0.00701902	0.814583	0.827083
965	0.00707494	0.814583	0.827083
966	0.00711689	0.814583	0.827083
967	0.00717282	0.814583	0.827083
968	0.0071868	0.816667	0.827083
969	0.0071868	0.816667	0.827083
970	0.00727069	0.816667	0.827083
971	0.00731264	0.816667	0.827083
972	0.00735459	0.816667	0.827083
973	0.00738255	0.816667	0.827083
974	0.00743848	0.816667	0.829167
975	0.00750839	0.816667	0.83125
976	0.00752237	0.816667	0.83125
977	0.00759228	0.81875	0.833333
978	0.00766219	0.81875	0.833333
979	0.00767617	0.81875	0.833333
980	0.00769016	0.81875	0.833333
981	0.0077321	0.81875	0.833333
982	0.00778803	0.81875	0.833333
983	0.00784396	0.81875	0.833333
984	0.00787192	0.81875	0.833333
985	0.00792785	0.81875	0.835417
986	0.00799776	0.820833	0.8375
987	0.00806767	0.822917	0.8375
988	0.00813758	0.822917	0.8375
989	0.00823546	0.825	0.8375
990	0.00830537	0.825	0.8375
991	0.00834732	0.827083	0.8375
992	0.0083613	0.827083	0.8375
993	0.00843121	0.827083	0.8375
994	0.00844519	0.827083	0.8375
995	0.00848714	0.827083	0.8375
996	0.00857103	0.827083	0.8375
997	0.00862696	0.827083	0.8375
998	0.00865492	0.827083	0.8375
999	0.00871085	0.829167	0.8375
1000	0.00873881	0.829167	0.8375
1001	0.00878076	0.83125	0.8375
1002	0.00879474	0.83125	0.839583
1003	0.0089066	0.83125	0.839583
1004	0.00896253	0.83125	0.839583
1005	0.00901846	0.83125	0.839583
1006	0.00907438	0.83125	0.839583
1007	0.00910235	0.83125	0.839583
1008	0.0091443	0.83125	0.839583
1009	0.00920022	0.83125	0.839583
1010	0.00922819	0.83125	0.839583
1011	0.00928412	0.83125	0.839583
1012	0.00931208	0.83125	0.839583
1013	0.00932606	0.833333	0.839583
1014	0.00934004	0.833333	0.839583
1015	0.0094519	0.833333	0.839583
1016	0.00952181	0.835417	0.839583
1017	0.00954978	0.835417	0.841667
1018	0.0096057	0.835417	0.841667
1019	0.00966163	0.835417	0.841667
1020	0.00973154	0.835417	0.84375
1021	0.00981544	0.835417	0.84375
1022	0.00989933	0.835417	0.84375
1023	0.0099972	0.835417	0.84375
1024	0.0100671	0.835417	0.84375
1025	0.0101091	0.8375	0.845833
1026	0.0102349	0.8375	0.845833
1027	0.0103048	0.8375	0.845833
1028	0.0103607	0.8375	0.845833
1029	0.0104167	0.8375	0.845833
1030	0.0104866	0.8375	0.845833
1031	0.0105145	0.8375	0.845833
1032	0.0105845	0.8375	0.845833
1033	0.0106404	0.8375	0.845833
1034	0.0106963	0.8375	0.845833
1035	0.0107802	0.8375	0.845833
1036	0.01092	0.8375	0.845833
1037	0.010962	0.8375	0.845833
1038	0.010976	0.8375	0.845833
1039	0.0110459	0.8375	0.845833
1040	0.0111158	0.8375	0.845833
1041	0.0111857	0.8375	0.845833
1042	0.0112696	0.8375	0.845833
1043	0.0113674	0.8375	0.845833
1044	0.0114234	0.8375	0.845833
1045	0.0115352	0.8375	0.845833
1046	0.0116331	0.8375	0.845833
1047	0.011703	0.8375	0.847917
1048	0.0117589	0.8375	0.847917
1049	0.0118009	0.8375	0.85
1050	0.0118428	0.8375	0.85
1051	0.0119267	0.8375	0.85
1052	0.0120106	0.8375	0.85
1053	0.0120246	0.8375	0.85
1054	0.0120526	0.8375	0.85
1055	0.0122064	0.8375	0.85
1056	0.0122064	0.8375	0.852083
1057	0.0123043	0.8375	0.852083
1058	0.0123602	0.8375	0.852083
1059	0.0124021	0.839583	0.852083
1060	0.012514	0.839583	0.852083
1061	0.0125699	0.839583	0.852083
1062	0.0127097	0.839583	0.852083
1063	0.0128775	0.841667	0.852083
1064	0.0129614	0.841667	0.852083
1065	0.0130733	0.841667	0.852083
1066	0.0131851	0.841667	0.852083
1067	0.013269	0.841667	0.852083
1068	0.013297	0.84375	0.854167
1069	0.013311	0.84375	0.854167
1070	0.0133669	0.84375	0.854167
1071	0.0134368	0.845833	0.85625
1072	0.0135207	0.845833	0.85625
1073	0.0136186	0.845833	0.85625
1074	0.0137025	0.845833	0.85625
1075	0.0137444	0.845833	0.85625
1076	0.0137864	0.845833	0.858333
1077	0.0138143	0.845833	0.858333
1078	0.0138702	0.845833	0.858333
1079	0.0139402	0.845833	0.858333
1080	0.014066	0.845833	0.858333
1081	0.0141499	0.845833	0.858333
1082	0.0141918	0.845833	0.858333
1083	0.0143037	0.845833	0.858333
1084	0.0144295	0.845833	0.858333
1085	0.0145554	0.845833	0.858333
1086	0.0145833	0.845833	0.858333
1087	0.0146812	0.845833	0.858333
1088	0.0147651	0.845833	0.858333
1089	0.014849	0.845833	0.858333
1090	0.0149609	0.845833	0.858333
1091	0.0150308	0.845833	0.858333
1092	0.0151706	0.847917	0.858333
1093	0.0152545	0.847917	0.858333
1094	0.0152685	0.847917	0.860417
1095	0.0153244	0.85	0.860417
1096	0.0153943	0.85	0.860417
1097	0.0155481	0.85	0.860417
1098	0.015618	0.85	0.8625
1099	0.0157438	0.85	0.8625
1100	0.0158837	0.85	0.8625
1101	0.0159815	0.85	0.8625
1102	0.0160515	0.85	0.8625
1103	0.0161633	0.852083	0.864583
1104	0.0162752	0.852083	0.864583
1105	0.0163591	0.852083	0.864583
1106	0.0164569	0.852083	0.864583
1107	0.0165129	0.852083	0.864583
1108	0.0165968	0.854167	0.864583
1109	0.0166806	0.85625	0.864583
1110	0.0168065	0.85625	0.864583
1111	0.0168764	0.85625	0.864583
1112	0.0170022	0.860417	0.864583
1113	0.0171001	0.860417	0.864583
1114	0.0171421	0.860417	0.864583
1115	0.0172399	0.860417	0.864583
1116	0.0173238	0.860417	0.864583
1117	0.0174636	0.860417	0.864583
1118	0.0175755	0.860417	0.864583
1119	0.0177013	0.860417	0.864583
1120	0.0177713	0.860417	0.864583
1121	0.0179111	0.860417	0.864583
1122	0.017981	0.860417	0.864583
1123	0.0180789	0.860417	0.864583
1124	0.0182047	0.860417	0.864583
1125	0.0183445	0.860417	0.866667
1126	0.0184284	0.860417	0.866667
1127	0.0184564	0.860417	0.86875
1128	0.0185962	0.860417	0.86875
1129	0.0186242	0.860417	0.86875
1130	0.0186801	0.860417	0.86875
1131	0.018764	0.8625	0.86875
1132	0.0188479	0.8625	0.86875
1133	0.0189597	0.8625	0.86875
1134	0.0190017	0.8625	0.86875
1135	0.0190996	0.8625	0.86875
1136	0.0192114	0.8625	0.86875
1137	0.0192813	0.8625	0.86875
1138	0.0193233	0.864583	0.86875
1139	0.0194491	0.864583	0.86875
1140	0.0196029	0.864583	0.86875
1141	0.0196588	0.864583	0.86875
1142	0.0197707	0.864583	0.86875
1143	0.0198546	0.864583	0.86875
1144	0.0198965	0.86875	0.86875
1145	0.0200084	0.86875	0.86875
1146	0.0200923	0.86875	0.86875
1147	0.0202181	0.86875	0.86875
1148	0.020288	0.86875	0.86875
1149	0.0204838	0.86875	0.870833
1150	0.0205956	0.86875	0.872917
1151	0.0206935	0.86875	0.875
1152	0.0208613	0.86875	0.877083
1153	0.0209592	0.86875	0.877083
1154	0.021071	0.86875	0.877083
1155	0.0211409	0.86875	0.877083
1156	0.0212947	0.86875	0.877083
1157	0.0213786	0.86875	0.877083
1158	0.0214905	0.86875	0.877083
1159	0.0216023	0.86875	0.877083
1160	0.0217002	0.86875	0.877083
1161	0.0217701	0.870833	0.877083
1162	0.021896	0.870833	0.877083
1163	0.0219799	0.870833	0.877083
1164	0.0221057	0.872917	0.877083
1165	0.0221756	0.872917	0.877083
1166	0.0222455	0.875	0.879167
1167	0.0223015	0.875	0.879167
1168	0.0224553	0.875	0.879167
1169	0.022637	0.875	0.879167
1170	0.0229027	0.875	0.879167
1171	0.0230145	0.875	0.879167
1172	0.0230565	0.875	0.879167
1173	0.0231963	0.875	0.879167
1174	0.0232942	0.875	0.879167
1175	0.0233781	0.875	0.879167
1176	0.023434	0.875	0.879167
1177	0.0235878	0.875	0.88125
1178	0.0237836	0.875	0.885417
1179	0.0239094	0.875	0.885417
1180	0.0239933	0.875	0.885417
1181	0.0241751	0.875	0.8875
1182	0.0243009	0.875	0.8875
1183	0.0244407	0.875	0.8875
1184	0.0245805	0.875	0.8875
1185	0.0246504	0.875	0.8875
1186	0.0248182	0.875	0.8875
1187	0.0249161	0.877083	0.8875
1188	0.025	0.877083	0.8875
1189	0.0250979	0.877083	0.8875
1190	0.0251398	0.877083	0.8875
1191	0.0252796	0.877083	0.8875
1192	0.0254055	0.877083	0.8875
1193	0.0256012	0.877083	0.8875
1194	0.0256851	0.877083	0.8875
1195	0.0259228	0.877083	0.889583
1196	0.0261046	0.877083	0.889583
1197	0.0262164	0.877083	0.889583
1198	0.0263702	0.877083	0.889583
1199	0.0264821	0.877083	0.889583
1200	0.0266499	0.877083	0.891667
1201	0.0268317	0.879167	0.891667
1202	0.0269295	0.879167	0.891667
1203	0.0270414	0.879167	0.891667
1204	0.0271532	0.879167	0.891667
1205	0.0272931	0.879167	0.891667
1206	0.0274888	0.879167	0.891667
1207	0.0276147	0.879167	0.89375
1208	0.0277405	0.879167	0.89375
1209	0.0278663	0.879167	0.89375
1210	0.0280481	0.879167	0.89375
1211	0.0282858	0.879167	0.89375
1212	0.0284676	0.879167	0.89375
1213	0.0286493	0.88125	0.89375
1214	0.028887	0.883333	0.89375
1215	0.0290268	0.883333	0.89375
1216	0.0291946	0.883333	0.89375
1217	0.0293624	0.885417	0.89375
1218	0.0295721	0.885417	0.89375
1219	0.029712	0.885417	0.89375
1220	0.0298518	0.885417	0.89375
1221	0.0300755	0.885417	0.89375
1222	0.0302573	0.885417	0.89375
1223	0.0304251	0.885417	0.89375
1224	0.0306488	0.885417	0.89375
1225	0.0308305	0.885417	0.89375
1226	0.0310263	0.8875	0.895833
1227	0.0311801	0.8875	0.895833
1228	0.0314318	0.8875	0.897917
1229	0.0315996	0.8875	0.897917
1230	0.0317534	0.8875	0.897917
1231	0.0319351	0.8875	0.897917
1232	0.0321449	0.8875	0.9
1233	0.0322847	0.8875	0.9
1234	0.0325643	0.8875	0.9
1235	0.032774	0.8875	0.9
1236	0.0329698	0.8875	0.9
1237	0.0332355	0.8875	0.9
1238	0.0334592	0.889583	0.9
1239	0.0336689	0.891667	0.902083
1240	0.0338647	0.891667	0.902083
1241	0.0341023	0.89375	0.902083
1242	0.0342981	0.895833	0.902083
1243	0.0345358	0.895833	0.902083
1244	0.0347875	0.895833	0.902083
1245	0.0349553	0.895833	0.902083
1246	0.035137	0.895833	0.902083
1247	0.0353607	0.895833	0.902083
1248	0.0355145	0.897917	0.904167
1249	0.0357662	0.897917	0.904167
1250	0.0361298	0.897917	0.904167
1251	0.0362836	0.897917	0.904167
1252	0.0365073	0.897917	0.904167
1253	0.0366191	0.897917	0.904167
1254	0.0367869	0.897917	0.904167
1255	0.0369128	0.897917	0.904167
1256	0.0371644	0.897917	0.90625
1257	0.0373182	0.897917	0.90625
1258	0.0375	0.897917	0.90625
1259	0.0376818	0.897917	0.90625
1260	0.0379894	0.897917	0.90625
1261	0.0381711	0.897917	0.90625
1262	0.0383389	0.897917	0.90625
1263	0.0385626	0.897917	0.90625
1264	0.0388423	0.897917	0.908333
1265	0.0391639	0.897917	0.908333
1266	0.0392757	0.897917	0.908333
1267	0.0395414	0.897917	0.908333
1268	0.039835	0.9	0.908333
1269	0.0401985	0.9	0.908333
1270	0.0404642	0.902083	0.908333
1271	0.0407019	0.902083	0.908333
1272	0.0410654	0.902083	0.908333
1273	0.0412192	0.902083	0.908333
1274	0.0414709	0.902083	0.908333
1275	0.0416946	0.902083	0.908333
1276	0.0419883	0.902083	0.908333
1277	0.0422959	0.902083	0.908333
1278	0.0425615	0.902083	0.908333
1279	0.0427433	0.902083	0.910417
1280	0.042967	0.902083	0.910417
1281	0.0432886	0.902083	0.910417
1282	0.0434564	0.902083	0.9125
1283	0.0436941	0.902083	0.9125
1284	0.0440716	0.902083	0.9125
1285	0.0443372	0.902083	0.9125
1286	0.0446588	0.902083	0.9125
1287	0.0449105	0.902083	0.9125
1288	0.0451622	0.902083	0.9125
1289	0.04533	0.902083	0.9125
1290	0.0455677	0.902083	0.9125
1291	0.0458893	0.902083	0.9125
1292	0.0462109	0.902083	0.9125
1293	0.0465604	0.902083	0.9125
1294	0.0467422	0.902083	0.9125
1295	0.0470498	0.902083	0.9125
1296	0.0473015	0.902083	0.9125
1297	0.0476091	0.902083	0.9125
1298	0.0478747	0.902083	0.9125
1299	0.0480705	0.902083	0.9125
1300	0.0483921	0.902083	0.9125
1301	0.0486158	0.902083	0.9125
1302	0.0489653	0.902083	0.9125
1303	0.049189	0.902083	0.9125
1304	0.0494966	0.902083	0.9125
1305	0.0497623	0.902083	0.9125
1306	0.0501818	0.902083	0.914583
1307	0.0504754	0.902083	0.914583
1308	0.0506711	0.902083	0.914583
1309	0.0509508	0.902083	0.914583
1310	0.0513423	0.902083	0.914583
1311	0.0516079	0.902083	0.914583
1312	0.0518456	0.902083	0.914583
1313	0.0521672	0.902083	0.914583
1314	0.0524189	0.902083	0.914583
1315	0.0527265	0.904167	0.914583
1316	0.0530621	0.904167	0.914583
1317	0.0534536	0.904167	0.914583
1318	0.0538591	0.90625	0.914583
1319	0.0541946	0.90625	0.914583
1320	0.0545302	0.90625	0.914583
1321	0.0547959	0.90625	0.914583
1322	0.0551734	0.90625	0.914583
1323	0.055481	0.90625	0.914583
1324	0.0558166	0.90625	0.914583
1325	0.0561941	0.90625	0.914583
1326	0.0565296	0.90625	0.916667
1327	0.0568932	0.90625	0.916667
1328	0.0574105	0.90625	0.916667
1329	0.0578719	0.90625	0.916667
1330	0.0581376	0.90625	0.916667
1331	0.0584732	0.90625	0.916667
1332	0.0588647	0.90625	0.916667
1333	0.0591163	0.90625	0.916667
1334	0.059354	0.90625	0.916667
1335	0.0596616	0.90625	0.916667
1336	0.0599832	0.90625	0.916667
1337	0.0604446	0.90625	0.916667
1338	0.0607802	0.90625	0.916667
1339	0.0610598	0.90625	0.916667
1340	0.0613535	0.90625	0.916667
1341	0.0615912	0.908333	0.916667
1342	0.0621085	0.908333	0.91875
1343	0.0624301	0.908333	0.91875
1344	0.0627517	0.908333	0.91875
1345	0.0630593	0.908333	0.91875
1346	0.0635067	0.908333	0.920833
1347	0.0638982	0.908333	0.920833
1348	0.0642338	0.908333	0.920833
1349	0.0646672	0.908333	0.920833
1350	0.0650447	0.908333	0.920833
1351	0.0653523	0.908333	0.920833
1352	0.0657299	0.908333	0.920833
1353	0.0661353	0.908333	0.920833
1354	0.066443	0.908333	0.920833
1355	0.0667226	0.908333	0.920833
1356	0.067212	0.908333	0.920833
1357	0.0676734	0.908333	0.920833
1358	0.0680928	0.908333	0.920833
1359	0.0683585	0.908333	0.920833
1360	0.068778	0.908333	0.920833
1361	0.0690716	0.908333	0.920833
1362	0.0695749	0.908333	0.920833
1363	0.0698266	0.908333	0.920833
1364	0.0701902	0.908333	0.920833
1365	0.0705257	0.908333	0.920833
1366	0.0709312	0.908333	0.920833
1367	0.0712109	0.908333	0.920833
1368	0.0717002	0.910417	0.920833
1369	0.0721616	0.910417	0.920833
1370	0.0724133	0.910417	0.920833
1371	0.0729586	0.910417	0.922917
1372	0.0735179	0.910417	0.922917
1373	0.0739374	0.910417	0.922917
1374	0.0744407	0.910417	0.922917
1375	0.0749441	0.910417	0.922917
1376	0.0753216	0.910417	0.922917
1377	0.075769	0.910417	0.922917
1378	0.0761745	0.910417	0.922917
1379	0.076594	0.910417	0.922917
1380	0.0770274	0.9125	0.922917
1381	0.0774189	0.9125	0.922917
1382	0.0780062	0.9125	0.922917
1383	0.0783557	0.9125	0.922917
1384	0.0786633	0.916667	0.922917
1385	0.0791107	0.916667	0.922917
1386	0.0795721	0.916667	0.922917
1387	0.0799776	0.916667	0.922917
1388	0.0803971	0.916667	0.922917
1389	0.0808305	0.91875	0.922917
1390	0.0811661	0.91875	0.922917
1391	0.0816834	0.91875	0.922917
1392	0.0821449	0.91875	0.922917
1393	0.0825783	0.91875	0.922917
1394	0.0831236	0.91875	0.922917
1395	0.083599	0.91875	0.922917
1396	0.0839485	0.920833	0.922917
1397	0.0846197	0.920833	0.922917
1398	0.085137	0.920833	0.922917
1399	0.0855425	0.920833	0.922917
1400	0.0860878	0.920833	0.922917
1401	0.0866611	0.920833	0.922917
1402	0.0872204	0.920833	0.922917
1403	0.0876678	0.920833	0.922917
1404	0.0881572	0.922917	0.922917
1405	0.0887304	0.922917	0.922917
1406	0.089066	0.922917	0.922917
1407	0.0896393	0.922917	0.922917
1408	0.0901846	0.922917	0.922917
1409	0.090604	0.922917	0.922917
1410	0.0910654	0.922917	0.925
1411	0.0916667	0.922917	0.925
1412	0.0921421	0.922917	0.927083
1413	0.0929111	0.922917	0.927083
1414	0.0935123	0.922917	0.927083
1415	0.0940017	0.922917	0.927083
1416	0.0945749	0.922917	0.927083
1417	0.0952321	0.925	0.927083
1418	0.0957774	0.925	0.929167
1419	0.0962528	0.925	0.929167
1420	0.0968121	0.925	0.929167
1421	0.0973714	0.925	0.929167
1422	0.0980845	0.925	0.933333
1423	0.0985878	0.925	0.933333
1424	0.099245	0.925	0.933333
1425	0.099986	0.925	0.933333
1426	0.100475	0.925	0.933333
1427	0.101119	0.925	0.933333
1428	0.101692	0.925	0.933333
1429	0.102097	0.927083	0.933333
1430	0.102894	0.927083	0.933333
1431	0.103384	0.93125	0.933333
1432	0.103999	0.93125	0.933333
1433	0.104586	0.93125	0.935417
1434	0.105103	0.93125	0.935417
1435	0.105761	0.93125	0.9375
1436	0.106334	0.93125	0.9375
1437	0.106963	0.93125	0.9375
1438	0.107578	0.93125	0.9375
1439	0.108361	0.93125	0.9375
1440	0.108753	0.93125	0.9375
1441	0.109326	0.93125	0.9375
1442	0.110235	0.93125	0.9375
1443	0.110934	0.93125	0.9375
1444	0.111493	0.93125	0.9375
1445	0.112318	0.93125	0.9375
1446	0.112933	0.93125	0.939583
1447	0.113591	0.93125	0.939583
1448	0.114346	0.93125	0.939583
1449	0.115115	0.93125	0.939583
1450	0.115898	0.93125	0.939583
1451	0.116597	0.93125	0.939583
1452	0.117296	0.93125	0.939583
1453	0.117981	0.933333	0.939583
1454	0.11854	0.933333	0.939583
1455	0.119337	0.933333	0.939583
1456	0.120036	0.933333	0.941667
1457	0.120791	0.933333	0.941667
1458	0.121728	0.933333	0.941667
1459	0.122483	0.933333	0.941667
1460	0.123392	0.933333	0.941667
1461	0.124021	0.933333	0.941667
1462	0.124706	0.933333	0.941667
1463	0.125391	0.933333	0.941667
1464	0.126021	0.933333	0.941667
1465	0.126594	0.935417	0.941667
1466	0.127559	0.935417	0.941667
1467	0.128174	0.935417	0.941667
1468	0.128957	0.935417	0.941667
1469	0.129656	0.935417	0.941667
1470	0.130229	0.935417	0.941667
1471	0.130761	0.935417	0.941667
1472	0.131572	0.935417	0.941667
1473	0.132159	0.9375	0.941667
1474	0.132886	0.9375	0.941667
1475	0.133529	0.9375	0.941667
1476	0.134396	0.9375	0.941667
1477	0.135095	0.9375	0.941667
1478	0.13578	0.9375	0.94375
1479	0.136549	0.9375	0.94375
1480	0.137122	0.9375	0.945833
1481	0.137864	0.939583	0.945833
1482	0.138716	0.939583	0.945833
1483	0.139471	0.939583	0.945833
1484	0.14038	0.939583	0.947917
1485	0.141093	0.939583	0.947917
1486	0.142114	0.939583	0.947917
1487	0.142981	0.939583	0.947917
1488	0.143764	0.939583	0.947917
1489	0.144589	0.939583	0.947917
1490	0.145274	0.941667	0.947917
1491	0.146099	0.941667	0.947917
1492	0.14684	0.94375	0.947917
1493	0.147693	0.94375	0.947917
1494	0.148434	0.94375	0.947917
1495	0.149259	0.94375	0.947917
1496	0.149972	0.94375	0.947917
1497	0.150839	0.945833	0.947917
1498	0.15193	0.945833	0.947917
1499	0.15295	0.945833	0.947917
1500	0.153887	0.945833	0.947917
1501	0.154824	0.945833	0.947917
1502	0.155691	0.945833	0.947917
1503	0.156572	0.945833	0.947917
1504	0.157201	0.945833	0.947917
1505	0.157984	0.945833	0.947917
1506	0.158809	0.945833	0.947917
1507	0.15969	0.945833	0.947917
1508	0.160668	0.945833	0.947917
1509	0.161703	0.945833	0.947917
1510	0.16271	0.945833	0.95
1511	0.163591	0.945833	0.95
1512	0.164513	0.945833	0.95
1513	0.165548	0.947917	0.95
1514	0.166625	0.947917	0.95
1515	0.167548	0.947917	0.952083
1516	0.168554	0.947917	0.952083
1517	0.169603	0.947917	0.952083
1518	0.170861	0.947917	0.952083
1519	0.171896	0.95	0.954167
1520	0.172875	0.95	0.954167
1521	0.1737	0.95	0.954167
1522	0.174539	0.95	0.95625
1523	0.175461	0.95	0.95625
1524	0.176384	0.95	0.95625
1525	0.177391	0.95	0.95625
1526	0.178314	0.95	0.95625
1527	0.179418	0.95	0.95625
1528	0.180439	0.95	0.95625
1529	0.181516	0.95	0.958333
1530	0.182606	0.95	0.958333
1531	0.183655	0.95	0.9625
1532	0.184857	0.95	0.9625
1533	0.185864	0.95	0.9625
1534	0.186829	0.95	0.9625
1535	0.187836	0.95	0.9625
1536	0.188912	0.95	0.9625
1537	0.189863	0.95	0.9625
1538	0.19073	0.95	0.9625
1539	0.191904	0.95	0.9625
1540	0.193079	0.95	0.9625
1541	0.194128	0.95	0.9625
1542	0.195148	0.95	0.9625
1543	0.196309	0.95	0.9625
1544	0.197539	0.95	0.9625
1545	0.198728	0.95	0.9625
1546	0.19965	0.952083	0.9625
1547	0.200699	0.952083	0.964583
1548	0.201552	0.952083	0.964583
1549	0.202727	0.954167	0.964583
1550	0.203873	0.954167	0.964583
1551	0.205495	0.954167	0.964583
1552	0.206558	0.954167	0.964583
1553	0.20755	0.954167	0.966667
1554	0.208837	0.954167	0.966667
1555	0.209983	0.954167	0.966667
1556	0.211074	0.954167	0.966667
1557	0.212318	0.954167	0.966667
1558	0.213563	0.95625	0.966667
1559	0.214695	0.95625	0.966667
1560	0.216065	0.95625	0.966667
1561	0.217352	0.958333	0.966667
1562	0.21868	0.958333	0.966667
1563	0.219994	0.958333	0.966667
1564	0.221029	0.958333	0.966667
1565	0.222371	0.958333	0.966667
1566	0.223602	0.958333	0.966667
1567	0.225	0.960417	0.966667
1568	0.226272	0.960417	0.966667
1569	0.227671	0.960417	0.966667
1570	0.228803	0.960417	0.966667
1571	0.230159	0.960417	0.966667
1572	0.231558	0.960417	0.966667
1573	0.233068	0.960417	0.966667
1574	0.234424	0.960417	0.966667
1575	0.235948	0.960417	0.966667
1576	0.23743	0.960417	0.966667
1577	0.238772	0.9625	0.966667
1578	0.240143	0.9625	0.966667
1579	0.241499	0.9625	0.966667
1580	0.243009	0.9625	0.966667
1581	0.244533	0.9625	0.966667
1582	0.245973	0.9625	0.966667
1583	0.247134	0.9625	0.966667
1584	0.24856	0.9625	0.966667
1585	0.250098	0.9625	0.966667
1586	0.25137	0.966667	0.966667
1587	0.253006	0.966667	0.966667
1588	0.25453	0.966667	0.966667
1589	0.255942	0.96875	0.966667
1590	0.257369	0.96875	0.966667
1591	0.259172	0.96875	0.966667
1592	0.260584	0.96875	0.966667
1593	0.262011	0.96875	0.966667
1594	0.263549	0.96875	0.966667
1595	0.265045	0.96875	0.966667
1596	0.266527	0.96875	0.966667
1597	0.268177	0.96875	0.966667
1598	0.269729	0.96875	0.966667
1599	0.271421	0.96875	0.966667
1600	0.273308	0.96875	0.96875
1601	0.274916	0.96875	0.970833
1602	0.276566	0.96875	0.970833
1603	0.278076	0.96875	0.970833
1604	0.279684	0.96875	0.970833
1605	0.281306	0.96875	0.970833
1606	0.283096	0.96875	0.970833
1607	0.284885	0.96875	0.970833
1608	0.286521	0.96875	0.970833
1609	0.288353	0.96875	0.970833
1610	0.290143	0.96875	0.970833
1611	0.29203	0.96875	0.970833
1612	0.293638	0.96875	0.970833
1613	0.295288	0.96875	0.970833
1614	0.29698	0.96875	0.970833
1615	0.298965	0.96875	0.970833
1616	0.300769	0.970833	0.972917
1617	0.302321	0.970833	0.972917
1618	0.304111	0.970833	0.972917
1619	0.306012	0.972917	0.972917
1620	0.307676	0.972917	0.972917
1621	0.309494	0.972917	0.972917
1622	0.31099	0.972917	0.972917
1623	0.312738	0.972917	0.972917
1624	0.314863	0.972917	0.972917
1625	0.317142	0.972917	0.972917
1626	0.319044	0.972917	0.972917
1627	0.320749	0.975	0.972917
1628	0.322483	0.975	0.972917
1629	0.324399	0.975	0.972917
1630	0.326091	0.975	0.972917
1631	0.327824	0.975	0.972917
1632	0.329614	0.975	0.972917
1633	0.331474	0.975	0.972917
1634	0.333082	0.975	0.975
1635	0.334941	0.975	0.975
1636	0.336647	0.977083	0.975
1637	0.338674	0.977083	0.975
1638	0.340422	0.977083	0.975
1639	0.34245	0.977083	0.975
1640	0.344421	0.977083	0.975
1641	0.346574	0.977083	0.975
1642	0.348616	0.977083	0.975
1643	0.350587	0.977083	0.975
1644	0.352657	0.977083	0.977083
1645	0.354656	0.977083	0.977083
1646	0.356851	0.977083	0.977083
1647	0.358809	0.977083	0.977083
1648	0.360892	0.977083	0.977083
1649	0.363241	0.977083	0.977083
1650	0.365254	0.977083	0.977083
1651	0.367142	0.977083	0.977083
1652	0.369072	0.979167	0.977083
1653	0.371239	0.98125	0.977083
1654	0.373462	0.98125	0.977083
1655	0.376049	0.98125	0.977083
1656	0.378468	0.98125	0.977083
1657	0.380229	0.98125	0.977083
1658	0.382159	0.98125	0.977083
1659	0.384508	0.98125	0.977083
1660	0.386731	0.98125	0.977083
1661	0.388521	0.98125	0.977083
1662	0.390842	0.98125	0.977083
1663	0.392995	0.98125	0.977083
1664	0.395022	0.98125	0.977083
1665	0.397106	0.98125	0.977083
1666	0.399525	0.98125	0.977083
1667	0.402181	0.98125	0.977083
1668	0.404964	0.98125	0.977083
1669	0.407215	0.98125	0.977083
1670	0.40955	0.98125	0.977083
1671	0.412248	0.98125	0.977083
1672	0.414667	0.98125	0.977083
1673	0.416904	0.98125	0.977083
1674	0.4191	0.98125	0.977083
1675	0.421225	0.98125	0.977083
1676	0.423728	0.98125	0.977083
1677	0.426468	0.983333	0.977083
1678	0.428957	0.983333	0.977083
1679	0.431124	0.983333	0.979167
1680	0.433683	0.983333	0.979167
1681	0.435892	0.983333	0.979167
1682	0.438283	0.983333	0.979167
1683	0.44087	0.983333	0.98125
1684	0.443372	0.983333	0.98125
1685	0.445833	0.983333	0.98125
1686	0.448266	0.983333	0.98125
1687	0.450531	0.983333	0.98125
1688	0.453188	0.983333	0.98125
1689	0.456138	0.983333	0.98125
1690	0.459088	0.983333	0.98125
1691	0.461815	0.983333	0.98125
1692	0.46443	0.983333	0.983333
1693	0.467338	0.983333	0.983333
1694	0.470092	0.983333	0.983333
1695	0.472343	0.983333	0.983333
1696	0.474804	0.983333	0.983333
1697	0.477293	0.983333	0.985417
1698	0.479936	0.985417	0.985417
1699	0.482858	0.985417	0.985417
1700	0.485501	0.985417	0.985417
1701	0.488381	0.985417	0.985417
1702	0.491359	0.985417	0.985417
1703	0.494169	0.985417	0.9875
1704	0.49698	0.985417	0.9875
1705	0.499832	0.985417	0.9875
1706	0.502685	0.985417	0.9875
1707	0.505383	0.985417	0.9875
1708	0.508529	0.985417	0.9875
1709	0.511284	0.985417	0.9875
1710	0.51429	0.985417	0.9875
1711	0.5171	0.985417	0.9875
1712	0.52019	0.985417	0.9875
1713	0.52356	0.985417	0.9875
1714	0.526734	0.985417	0.9875
1715	0.529978	0.985417	0.9875
1716	0.533235	0.9875	0.9875
1717	0.536242	0.9875	0.9875
1718	0.539206	0.9875	0.9875
1719	0.54217	0.9875	0.9875
1720	0.54547	0.9875	0.9875
1721	0.548798	0.9875	0.9875
1722	0.552223	0.9875	0.9875
1723	0.555453	0.9875	0.9875
1724	0.558487	0.9875	0.9875
1725	0.561745	0.9875	0.9875
1726	0.565199	0.9875	0.9875
1727	0.568442	0.9875	0.9875
1728	0.571686	0.9875	0.9875
1729	0.575	0.9875	0.9875
1730	0.578328	0.9875	0.9875
1731	0.581809	0.9875	0.989583
1732	0.585081	0.9875	0.989583
1733	0.58873	0.9875	0.989583
1734	0.59203	0.9875	0.989583
1735	0.595428	0.9875	0.989583
1736	0.598756	0.9875	0.989583
1737	0.602181	0.9875	0.989583
1738	0.605677	0.9875	0.989583
1739	0.609074	0.9875	0.989583
1740	0.6125	0.9875	0.989583
1741	0.615884	0.9875	0.989583
1742	0.6191	0.9875	0.989583
1743	0.622385	0.9875	0.989583
1744	0.625671	0.9875	0.989583
1745	0.629432	0.9875	0.989583
1746	0.632732	0.9875	0.989583
1747	0.636479	0.9875	0.989583
1748	0.640324	0.9875	0.989583
1749	0.644295	0.9875	0.989583
1750	0.647987	0.9875	0.989583
1751	0.65165	0.9875	0.989583
1752	0.655453	0.9875	0.989583
1753	0.659116	0.9875	0.989583
1754	0.662626	0.989583	0.989583
1755	0.666247	0.989583	0.989583
1756	0.670386	0.989583	0.989583
1757	0.673909	0.989583	0.989583
1758	0.677796	0.989583	0.989583
1759	0.681558	0.989583	0.989583
1760	0.685543	0.989583	0.989583
1761	0.689611	0.989583	0.989583
1762	0.693806	0.989583	0.989583
1763	0.697539	0.989583	0.989583
1764	0.701804	0.991667	0.989583
1765	0.70625	0.991667	0.989583
1766	0.709899	0.991667	0.989583
1767	0.713591	0.991667	0.989583
1768	0.717631	0.991667	0.989583
1769	0.721546	0.991667	0.989583
1770	0.725979	0.991667	0.989583
1771	0.730327	0.991667	0.991667
1772	0.734662	0.991667	0.99375
1773	0.738786	0.991667	0.99375
1774	0.742743	0.99375	0.99375
1775	0.746784	0.99375	0.99375
1776	0.751314	0.99375	0.99375
1777	0.755509	0.99375	0.99375
1778	0.759871	0.99375	0.99375
1779	0.76443	0.99375	0.99375
1780	0.769058	0.99375	0.99375
1781	0.773294	0.99375	0.99375
1782	0.777433	0.99375	0.99375
1783	0.781641	0.99375	0.99375
1784	0.78613	0.99375	0.99375
1785	0.790632	0.99375	0.99375
1786	0.79533	0.99375	0.99375
1787	0.800168	0.99375	0.99375
1788	0.80467	0.99375	0.99375
1789	0.8092	0.99375	0.99375
1790	0.813842	0.99375	0.99375
1791	0.818708	0.99375	0.99375
1792	0.823392	0.99375	0.99375
1793	0.828034	0.99375	0.99375
1794	0.832942	0.99375	0.99375
1795	0.837528	0.99375	0.99375
1796	0.842603	0.99375	0.99375
1797	0.847497	0.99375	0.99375
1798	0.852643	0.99375	0.99375
1799	0.857886	0.99375	0.99375
1800	0.862905	0.99375	0.99375
1801	0.867687	0.99375	0.99375
1802	0.872889	0.99375	0.99375
1803	0.87809	0.99375	0.99375
1804	0.883655	0.99375	0.99375
1805	0.88915	0.99375	0.99375
1806	0.894128	0.995833	0.995833
1807	0.899259	0.995833	0.995833
1808	0.90432	0.995833	0.997917
1809	0.909829	0.995833	0.997917
1810	0.915199	0.995833	0.997917
1811	0.92068	0.995833	0.997917
1812	0.925979	0.995833	0.997917
1813	0.931138	0.995833	0.997917
1814	0.936549	0.995833	0.997917
1815	0.942268	0.995833	1
1816	0.947931	0.995833	1
1817	0.953817	0.995833	1
1818	0.958879	0.995833	1
1819	0.964024	0.995833	1
1820	0.970134	0.995833	1
1821	0.975713	0.997917	1
1822	0.980914	0.997917	1
1823	0.986423	0.997917	1
1824	0.991779	1	1
1825	0.997329	1	1

## Sheet: Figure3C
pvalue	pvalue_adj	tvalue	coef	gene	pvalue_adj_log	pvalue_log	significance_group
5.6073156014547001E-3	3.3008180502749299E-2	-2.77012	-0.102415442569623	AL669831.5	3.4109998542136002	5.18368317638084	Not Significant
1.1336976999735901E-3	9.1003899170477697E-3	3.2554	0.11885499320916799	FAM41C	4.6994380183500599	6.7822706877214802	Not Significant
0.398457630347402	0.67016337330024101	0.844392	3.28495102404808E-2	SAMD11	0.40023375557481999	0.92015410924669405	Not Significant
0.62042347644963602	0.84721898714597899	0.495256	4.3263365689808403E-2	NOC2L	0.165796073300682	0.47735300756778798	Not Significant
0.60683194162616805	0.83699939404018098	0.514607	1.2366590968201399E-2	KLHL17	0.17793193245925501	0.499503393430135	Not Significant
0.241980396734333	0.49233129377194901	-1.17008	-2.1346878396323099E-2	AL645608.8	0.70860342777074703	1.4188985613365801	Not Significant
1.72851777905456E-4	2.0017761044197999E-3	-3.75622	-0.281238349893843	HES4	6.2137204402973598	8.6630761058210393	Not Significant
1.6347734567965198E-2	7.5728476307485901E-2	-2.40121	-0.23905038990171501	ISG15	2.5806010161237101	4.11366594977323	Not Significant
1.03745454118885E-4	1.2968181764860601E-3	3.88223	0.27314874113839499	AGRN	6.6478415712267402	9.1735702155349905	Not Significant
0.19965073819024001	0.43606305298099401	1.28258	4.36861789053197E-2	AL390719.2	0.82996842916023805	1.61118574805806	Not Significant
0.42808413108137	0.69753680250036998	-0.792486	-1.61703050015197E-2	TNFRSF18	0.360200003237166	0.84843553477016098	Not Significant
0.61686239359119399	0.84508152809646198	0.500308	6.2978688993907503E-2	SDF4	0.168322173324751	0.48310930492427101	Not Significant
0.27076407871125102	0.52843486013377405	1.10133	6.6692983413609797E-2	B3GALT6	0.63783573550900396	1.30650739551941	Not Significant
0.909635852848932	0.98123888909845003	-0.113499	-9.89348883526746E-3	C1QTNF12	1.8939333161397998E-2	9.4710921261772496E-2	Not Significant
0.96467977253415005	0.99187459462039096	0.0442822	5.11986306828626E-3	UBE2J2	8.1585964018464699E-3	3.5959074648392902E-2	Not Significant
0.331518301636337	0.59756764060212197	-0.971077	-5.5676634673487102E-2	ACAP3	0.51488779555513497	1.1040722623240899	Not Significant
4.1768221018457098E-2	0.151229765756483	2.03592	0.11983180234969699	PUSL1	1.8889549711429701	3.1756194913140199	Not Significant
0.89152161319484202	0.97772335596475801	0.13638	1.35801104154568E-2	INTS11	2.2528516073466301E-2	0.114825598344276	Not Significant
2.16356744186039e-05	3.3371674089631101E-4	4.24804	0.32910124137511299	CPTP	8.0052180059606197	10.741167012200901	Not Significant
0.837914315221021	0.95800975649541498	-0.204564	-1.5324429238121599E-2	DVL1	4.2897316829926098E-2	0.17683943286744599	Not Significant
0.81267838195842401	0.94660445440232799	-0.236974	-6.2038403151510498E-3	MXRA8	5.4873955835103197E-2	0.20741984184941301	Not Significant
0.96526334330027097	0.99187459462039096	0.0435501	8.9334010335805607E-3	AURKAIP1	8.1585964018464699E-3	3.5354320260432698E-2	Not Significant
1.59405202319831E-4	1.87516078247602E-3	3.77646	0.37441834256008799	CCNL2	6.2790608725822601	8.7440611552534602	Not Significant
0.82202147798972203	0.95251814358737097	0.224948	4.3684264730953902E-2	MRPL20	4.8646123777007701E-2	0.19598875532604401	Not Significant
0.153509142361202	0.36925031273885001	1.42728	4.6137428692580799E-2	ANKRD65	0.99628051061406697	1.8739951543721101	Not Significant
0.140768800035727	0.34916945481313	1.47298	9.1211884244016203E-2	VWA1	1.05219793074083	1.96063645046838	Not Significant
1.2554913198882601E-4	1.53816676399448E-3	3.83558	0.21694131313242199	ATAD3C	6.4771639846515496	8.9828133860538308	Not Significant
1.07798224016919e-11	6.88306227675599e-10	6.7986	0.26141500960297298	ATAD3B	21.0967872786564	25.253345025380099	Not Significant
0.70082754890520804	0.89304481353212195	0.384208	2.47017934470589E-2	ATAD3A	0.11311851623809301	0.35549342948019003	Not Significant
0.113849528951549	0.30340610507392501	1.58117	0.27959369145621499	SSU72	1.1926830900752801	2.17287762392891	Not Significant
7.21212316704336E-3	4.0268369421043101E-2	-2.68709	-7.8676031546900504E-2	AL645728.1	3.2121889960971699	4.9319918957165498	Not Significant
0.47654702864010301	0.73785012459756905	-0.711877	-2.1974411943264001E-2	FNDC10	0.30401455820697598	0.74118886476618795	Not Significant
0.35935484224038999	0.62832797443660204	-0.91661	-4.3018425906533E-2	AL691432.2	0.46469299655261898	1.02344496016086	Not Significant
0.66121825801724798	0.87102156507577899	-0.438237	-3.8748156817663401E-2	MIB2	0.138088543451312	0.413671299960299	Not Significant
0.11759538784918	0.309490275299319	1.565	0.13520139260712599	CDK11B	1.17282860803184	2.1405054632562499	Not Significant
0.363873802393545	0.63260028390418799	0.908023	4.4759778530736503E-2	SLC35E2B	0.45791651932126798	1.01094816817963	Not Significant
1.21415313242575E-2	6.0558130373452E-2	2.50817	0.18911894661648601	CDK11A	2.8041515426304899	4.4111233625694002	Not Significant
0.47350615369117699	0.73504925910402696	0.716796	3.0998764051772602E-2	SLC35E2A	0.30781776282583401	0.74759037026056496	Not Significant
1.22231090808658E-2	6.0793884639042901E-2	2.5058	0.20489314876188799	NADK	2.80026607666337	4.40442693199663	Not Significant
0.44447573382521399	0.71256657855304795	0.764668	0.12626789649787301	GNB1	0.33888192762168701	0.81085981758763803	Not Significant
0.88212246524290105	0.97376263101145699	0.148281	8.0467672768020394E-3	TMEM52	2.6587710367616899E-2	0.12542438313229601	Not Significant
0.67758190323096101	0.87923136930601198	0.41577	3.81453547780446E-2	PRKCZ	0.12870719715477399	0.38922484315713102	Not Significant
0.42094977766874397	0.69059077993649998	-0.804787	-0.130199198206714	FAAP20	0.370207844916845	0.86524174536407605	Not Significant
0.68917379849105098	0.88644338086368202	0.399981	3.0134074649737101E-2	SKI	0.120538023681609	0.37226179233041801	Not Significant
9.5667793282479693E-2	0.26890560574641098	1.66629	9.7454136611001801E-2	MORN1	1.31339486896883	2.3468735754880501	Not Significant
4.0200457574178696E-3	2.5315037144113001E-2	2.87683	0.4202121631729	RER1	3.6763567062845102	5.5164619939737296	Not Significant
0.26801775837242803	0.52537171676955496	1.10766	9.4906873879096298E-2	PEX10	0.64364923498486903	1.31670203808286	Not Significant
0.82803783107699502	0.95418553414490004	-0.217221	-2.5233280028288299E-2	PLCH2	4.6897146206936198E-2	0.18869643593410401	Not Significant
0.106567942035625	0.28983126983019603	-1.61387	-7.1006501902551006E-2	PANK4	1.23845635350105	2.2389725438522698	Not Significant
0.27972275140159802	0.54036267036628705	-1.08096	-7.1436083023946398E-2	AL139246.5	0.61551475306466596	1.2739563399242999	Not Significant
0.23781146644775999	0.48737910954485097	1.1805	5.4841979489020698E-2	TNFRSF14-AS1	0.71871299971728098	1.4362770770159501	Not Significant
6.8778987725437203E-3	3.87959471153232E-2	-2.7029	-0.296992774383529	TNFRSF14	3.24943949359943	4.9794420846517902	Not Significant
0.54095858619388404	0.788073258760151	-0.611372	-4.53796377418643E-2	FAM213B	0.23816422547577701	0.61441255353920399	Not Significant
0.85228467162024701	0.96433071681170202	0.186206	3.4766477757752802E-3	MMEL1	3.6320975973642297E-2	0.15983468633901099	Not Significant
1.5441228723255701E-4	1.8346975452820601E-3	-3.78439	-7.4772827602202094E-2	TTC34	6.3008756365201801	8.7758843430182196	Not Significant
4.5431335961821702E-2	0.16035587332142001	2.00073	0.160756891759475	LINC00982	1.8303597253789401	3.0915531926033299	Not Significant
0.185948617536594	0.41712638923583301	1.32269	7.0274389597608802E-2	PRDM16	0.87436601141369996	1.6822848932362	Not Significant
8.5377432960237198E-2	0.24891507861196299	1.72036	0.12527359963854401	ARHGEF16	1.3906434904392799	2.4606734641591599	Not Significant
0.89786398354991903	0.97899874270338005	0.128361	2.03896645006897E-2	TPRG1L	2.1224920718661201E-2	0.107736688132113	Not Significant
1.9265217158094901E-3	1.3954238794889899E-2	3.10163	0.18884160647683099	WRAP73	4.27197196060522	6.2520391218051001	Not Significant
0.51342277758201105	0.765919582427384	-0.653526	-9.8869399677003506E-2	SMIM1	0.26667809852898899	0.66665564537807498	Not Significant
0.23373872468748899	0.48281911513713799	1.19081	0.111037755471139	LRRC47	0.72811319829491905	1.45355134860783	Not Significant
0.63956885096213101	0.857610914684241	0.468307	5.3904689697394398E-2	CEP104	0.15360476173604501	0.44696100001793698	Not Significant
2.60267362107456E-2	0.106848485957552	2.22593	9.2887136813462501E-2	DFFB	2.2363434671109901	3.6486309535172601	Not Significant
2.0642046797450199E-3	1.4743846428819801E-2	3.08113	0.25057095262530998	C1orf174	4.2169294745112502	6.1830102697363696	Not Significant
0.1281439233335	0.32841079610420598	-1.52151	-8.2451452113841403E-2	AJAP1	1.1134900270836801	2.0546012456849501	Not Significant
0.90000038140568095	0.97956435264058295	0.125662	1.4341252197438901E-2	KCNAB2	2.0647344275736501E-2	0.105360091873827	Not Significant
0.81780000131114705	0.94999361422670803	-0.230378	-4.2129966748133497E-2	RPL22	5.1300016276766003E-2	0.20113746944833399	Not Significant
7.84454582869356e-09	2.94170468576009e-07	5.77357	0.24968601568609	RNF207	15.039106412552901	18.6634473455292	Not Significant
0.12530918586761799	0.32330864755615102	1.53291	0.166303281381109	ICMT	1.12914784683194	2.0769711087726699	Not Significant
0.64861214096198305	0.86394259520166505	-0.455696	-2.0218641226501799E-2	GPR153	0.14624895312417899	0.43292036656381699	Not Significant
0.76860108477567701	0.92620253138614494	0.294208	4.8966833757249903E-2	ACOT7	7.6662351851178007E-2	0.26318318948668901	Not Significant
0.85238013989806904	0.96436175936268898	-0.186084	-1.01826414318057E-2	HES2	3.6288785718976903E-2	0.15972267806937701	Not Significant
0.860850098286428	0.96746477420602806	-0.175294	-2.4890151383042999E-2	ESPN	3.3076263830403498E-2	0.149834891585964	Not Significant
0.54423060167294302	0.79057888693523004	-0.606436	-1.6609272850155201E-2	TNFRSF25	0.23498983359221701	0.60838222181238699	Not Significant
1.67301790601597e-05	2.7133900249172102E-4	4.30535	0.362380386248776	NOL9	8.2121415871439805	10.9982963400844	Not Significant
0.470368760622911	0.73338873580689101	0.721889	4.9004183264910399E-2	ZBTB48	0.31007938232992899	0.754238294843388	Not Significant
0.30145119050510999	0.56425070981248304	-1.03335	-9.6742855150653201E-2	KLHL21	0.57225660531012601	1.19914716479226	Not Significant
0.89570934410599401	0.97854050770904899	-0.131085	-7.8264571501774696E-3	PHF13	2.1693095241961599E-2	0.11013931137275899	Not Significant
2.08154300249602E-2	9.0536581958824802E-2	-2.31145	-0.17114092282703799	THAP3	2.4020012894118699	3.8720607391702599	Not Significant
0.21538550890734401	0.45862844956611198	-1.23892	-0.138428790552342	DNAJC11	0.77951487479534998	1.5353257917906	Not Significant
4.7879841994440703E-2	0.16651049074367	1.97852	0.376445154400389	CAMTA1	1.79269696407704	3.0390606983303798	Not Significant
0.97383523605861999	0.99371810329176302	0.0327988	4.6301525646446802E-3	VAMP3	6.3017108451905003E-3	2.65131518066083E-2	Not Significant
0.17172636460090199	0.39761862434135697	-1.36671	-0.162924021170403	PER3	0.922261963391943	1.76185297248254	Not Significant
0.40388197328618097	0.67464376282484295	0.834721	0.176312402390118	PARK7	0.39357048620129997	0.90663258903498301	Not Significant
0.28834041581820002	0.55054221366150102	1.06179	0.256151945026378	ERRFI1	0.59685164335880003	1.2436134974887201	Not Significant
0.50014943272991896	0.756624005191181	-0.674264	-1.36841739116015E-2	AL034417.2	0.27888883956886201	0.69284835975149195	Not Significant
0.99252360867316802	0.99821314178421705	0.00937049	1.86323343258141E-4	LINC01714	1.7884565512076901E-3	7.5044796274596499E-3	Not Significant
0.16152774697820499	0.381672914388407	-1.39999	-2.6836844331411199E-2	SLC45A1	0.96319128221927397	1.82307834316213	Not Significant
0.56817369048284005	0.80764761959428999	-0.57075	-8.3711711890468193E-2	RERE	0.213629429950071	0.56532811390257598	Not Significant
0.26812143026456198	0.52545572708422095	1.10742	0.23020995931913699	ENO1	0.64348934134041402	1.31631530308709	Not Significant
0.98697944540159799	0.99725095434939404	-0.0163197	-4.96687703527958E-4	ENO1-AS1	2.75283121598658E-3	1.3106065093167101E-2	Not Significant
0.69138257768650502	0.88736500032553101	0.396984	3.7108209609408999E-2	SLC2A5	0.11949888151207699	0.36906195041420797	Not Significant
0.27998433880786999	0.54040966497098497	1.08038	4.64478147750901E-2	GPR157	0.61542778820964295	1.27302161020622	Not Significant
0.97300919209381098	0.99354598025715102	-0.0338347	-2.4275868835212698E-3	H6PD	6.4749369770037597E-3	2.7361749673427398E-2	Not Significant
0.790731916707337	0.93686266460435497	0.265363	2.2650890081710999E-2	SPSB1	6.5218576744997994E-2	0.23479628559111199	Not Significant
0.78503259755292598	0.93486195427206198	-0.272769	-1.1854665051682801E-2	AL928921.2	6.7356403083448396E-2	0.242030036516762	Not Significant
0.19076183743568201	0.42389858060053098	1.30836	0.187392128856151	SLC25A33	0.85826104905913303	1.6567295534131301	Not Significant
5.3737281794372e-05	7.3525672725407597E-4	4.03938	0.146323092863575	TMEM201	7.2152908309575103	9.8314035367340296	Not Significant
0.65480561237775203	0.86803231604363895	-0.447101	-2.0967852385860301E-2	PIK3CD	0.14152633454980201	0.42341686238909798	Not Significant
0.95368014241757304	0.98940912072838905	0.0580865	4.9111149976803197E-3	PIK3CD-AS2	1.06473617871241E-2	4.7426944237642703E-2	Not Significant
0.66846285615537404	0.87452339510866794	0.428263	5.0769200238735199E-2	CLSTN1	0.1340762323271	0.40277444695259301	Not Significant
0.105940936894288	0.28840268493883803	1.61676	0.159313197433924	CTNNBIP1	1.2433975638406201	2.2448735392736801	Not Significant
0.56203333906632702	0.80428556401099005	0.579831	7.7557649314457994E-2	LZIC	0.21780089374619499	0.57619410866586096	Not Significant
9.5664410205675995E-2	0.26890560574641098	1.6663	0.14152494198637799	NMNAT1	1.31339486896883	2.3469089388690501	Not Significant
5.8649765673572003E-3	3.4254653004651199E-2	-2.75545	-0.19081900426256801	RBP7	3.3739328693508401	5.1387567922202004	Not Significant
2.0041599789334501E-2	8.8117673139527994E-2	2.3257	0.20782457877386001	UBE4B	2.4290821629852801	3.90994517614459	Not Significant
0.193428610389417	0.42737468681639401	1.30053	0.16362831647805501	KIF1B	0.85009416383044301	1.64284677314286	Not Significant
0.166815090667393	0.38968423042358102	1.38255	0.13688854761321201	PGD	0.94241853339521797	1.79086932152275	Not Significant
0.94045964614561905	0.988085764165472	-0.0746928	-1.56270792013185E-3	CENPS-CORT	1.19857791661796E-2	6.1386537971124699E-2	Not Significant
0.64281930123914899	0.86067475158826301	0.463766	5.8982069509719903E-2	CENPS	0.150038602498164	0.44189161875073701	Not Significant
0.47254243411794999	0.73446151355503697	0.718358	9.5268132163138994E-2	DFFA	0.30861768289619401	0.74962772842376901	Not Significant
0.41226974154214702	0.68333998905050697	0.819918	4.9591710004884201E-2	PEX14	0.380762755491314	0.88607743138238604	Not Significant
3.90910244454455e-05	5.6427217058471497E-4	-4.11346	-0.25169790407238701	CASZ1	7.4799738509078999	10.1496176711494	Not Significant
0.128874251358194	0.32944860468934201	1.5186	0.169388264871351	TARDBP	1.1103349169041801	2.0489181457156702	Not Significant
0.54535230922993905	0.79171521989409699	-0.604747	-6.7310491645899195E-2	SRM	0.23355352266959301	0.60632325421653599	Not Significant
0.59153390428401198	0.82646759919117796	-0.536621	-4.3741984441600303E-2	EXOSC10	0.19059456492001101	0.52503627804490205	Not Significant
0.94646747172282697	0.98839198846444198	-0.0671441	-1.3568646350680801E-3	AL109811.2	1.1675910460587101E-2	5.5018675829995797E-2	Not Significant
0.80934241418525998	0.94563375544642803	-0.241277	-1.9037030216468499E-2	MTOR	5.58999355833152E-2	0.21153319537079601	Not Significant
5.8063427842612703E-2	0.19148286314224999	-1.8953	-0.110519886777874	UBIAD1	1.65295696187352	2.8462192824692298	Not Significant
5.3117589730951901E-3	3.17107177036089E-2	2.78772	0.18712285197475101	FBXO2	3.4511005573354798	5.2378322418782499	Not Significant
0.36544012130097497	0.63396325045175805	0.905063	5.8465838342421299E-2	FBXO44	0.455764290812055	1.0066528400232999	Not Significant
0.973928568051321	0.99371810329176302	0.0326818	2.1428014874264102E-3	FBXO6	6.3017108451905003E-3	2.6417316785364402E-2	Not Significant
0.61155675589874603	0.84095445766951504	0.507858	3.6043012238221497E-2	MAD2L2	0.173217773068223	0.49174751393662403	Not Significant
0.601874857210006	0.83291770974830004	0.521712	6.4529282768480398E-2	AGTRAP	0.18282042951229799	0.50770573367171701	Not Significant
0.17540946511304101	0.40266059400443099	1.35506	0.148851639884443	MTHFR	0.90966127038403199	1.7406322374838099	Not Significant
0.34477027271780403	0.61188413869724301	-0.944798	-4.94961755013371E-2	CLCN6	0.49121233024649802	1.06487695992506	Not Significant
3.8407504235806801E-3	2.4468601013148902E-2	-2.8912	-0.31421019174293102	KIAA2013	3.7103645746719698	5.5620875086675801	Not Significant
0.94528852780206296	0.98839198846444198	-0.0686251	-4.9708218108793197E-3	PLOD1	1.1675910460587101E-2	5.6265077663726903E-2	Not Significant
0.50946850688322498	0.76380052825799205	0.659674	6.8484745080635706E-2	MFN2	0.26944861257274599	0.674387240038961	Not Significant
0.124709217715143	0.32211322616499399	-1.53535	-9.52366932446711E-2	MIIP	1.1328521611937199	2.0817705099009798	Not Significant
0.93167757171960597	0.987200364832581	0.0857352	1.78799147222741E-3	TNFRSF8	1.2882256268094401E-2	7.0768477242673405E-2	Not Significant
0.94997988486215201	0.98888210892311001	0.0627326	5.1000695799225402E-3	TNFRSF1B	1.1180156766798101E-2	5.1314468441032997E-2	Not Significant
3.2110839059393799E-3	2.1131436567637302E-2	2.94703	0.30326307541620501	VPS13D	3.8569934625550499	5.74114673343467	Not Significant
0.25664272412956202	0.510583945899866	1.13439	0.14983020842841799	DHRS3	0.67220021630660498	1.3600703397657099	Not Significant
1.9939296851523601E-4	2.24419765366862E-3	3.72029	0.35216650182317899	PRDM2	6.0994072142430902	8.5202329642717594	Not Significant
2.0273913737201799E-4	2.2735975255129401E-3	3.71608	0.46288020160371801	KAZN	6.0863918889784099	8.5035904428675604	Not Significant
0.10361303812017	0.28426354585490199	1.62764	3.4889669922428E-2	TMEM51-AS1	1.2578534927643299	2.2670921064944798	Not Significant
0.32050048225602101	0.58716946696418204	-0.993448	-6.3895822384776105E-2	TMEM51	0.53244180071055802	1.13787149792357	Not Significant
0.18574824059013301	0.41687481164742601	1.3233	2.4127352787903698E-2	FHAD1	0.87496931413261902	1.68336306735304	Not Significant
0.99110132278874596	0.99791250373851004	0.0111532	1.37697360143577E-3	EFHD2	2.0896781187517699E-3	8.9385069030798094E-3	Not Significant
0.54370208950193299	0.79013512598788505	0.607232	3.11718747887221E-2	CASP9	0.23555130259340801	0.60935381172208103	Not Significant
0.35519218841488798	0.62389895749080404	0.924581	8.9732249508379505E-2	DNAJC16	0.47176685082238701	1.03509626018115	Not Significant
0.86934714137643698	0.971080140577393	-0.164489	-9.4359803530271093E-3	AL121992.3	2.9346280031274902E-2	0.14001276124467901	Not Significant
0.62388677462838504	0.84856934857770505	-0.490355	-0.100327082696783	AGMAT	0.16420346685481799	0.47178637799296802	Not Significant
0.43036191064375701	0.69870347994218995	0.788584	9.5756573629237202E-2	DDI2	0.35852883284047199	0.84312877162561695	Not Significant
0.78214903708828598	0.93412176645999601	0.276522	2.4122692619043901E-2	PLEKHM2	6.8148478308667798E-2	0.24570997208387199	Not Significant
0.617585238988966	0.84546878374661805	0.499281	3.4497934295010399E-2	SLC25A34	0.16786403179034401	0.481938181157962	Not Significant
0.80835148341952001	0.94494328529372396	-0.242556	-2.1058343504119101E-2	TMEM82	5.6630368851597397E-2	0.21275831081587401	Not Significant
5.9105877843324703E-2	0.193593300888695	-1.88748	-7.7496957182256507E-2	FBLIM1	1.6419957075860001	2.8284249036216802	Not Significant
0.81868258414697903	0.95051401673219904	-0.229242	-1.6855620242470299E-2	AL450998.2	5.0752370468855702E-2	0.20005883539595301	Not Significant
0.69084036222561895	0.88713074919469403	0.397719	4.8622987965075602E-2	SPEN	0.11976290145381201	0.36984650618020098	Not Significant
0.79644550360597899	0.93954851977486298	-0.257952	-1.36697417903715E-2	ZBTB17	6.2355817210019197E-2	0.227596571802056	Not Significant
1.35844619161674e-28	5.06736178057035e-26	11.1054	0.38236401565649297	SRARP	58.244392094537602	64.166041063407206	Not Significant
0.39241158995512099	0.66369577468247698	0.855266	2.4365620628194098E-2	HSPB7	0.40993140515686999	0.93544401565391699	Not Significant
1.95389837753373e-09	8.34232213901827e-08	6.00361	0.46714009881417301	CLCNKA	16.299339132402199	20.053439292081698	Not Significant
4.2870323249868302E-2	0.15427439250238201	2.02507	0.19635123087036599	CLCNKB	1.8690224925407699	3.14957545816582	Not Significant
1.7082340823822099E-4	1.9831464469916302E-3	3.75918	0.154745338188118	FAM131C	6.2230705809400604	8.6748802354253094	Not Significant
1.38773285311147e-09	6.09012792348456e-08	6.05897	0.187708927847968	EPHA2	16.614011656952901	20.395594462326201	Not Significant
0.45107052751941801	0.71914573474162102	-0.753642	-2.7465684478112901E-2	CPLANE2	0.32969125092163998	0.79613157139645396	Not Significant
0.187508110677444	0.419488584443585	1.31802	7.65506579633808E-2	FBXO42	0.86871896573694896	1.6739331775608599	Not Significant
7.2714534692667099E-4	6.4501159528695604E-3	3.37952	0.40560009029647198	SZRD1	5.0436571711469602	7.2263841734167	Not Significant
0.26453390545976002	0.52111466222664804	-1.11576	-0.10143145417805299	NECAP2	0.65178518039382305	1.32978584890561	Not Significant
0.408432992277176	0.67920432490954596	-0.826667	-1.91157492762873E-2	AL137802.2	0.38683327635282	0.89542741173026497	Not Significant
0.82678363079216299	0.95385331355910397	0.218831	1.29988473737262E-2	NBPF1	4.7245378728042603E-2	0.190212249638336	Not Significant
0.40533964483097401	0.67620212610086505	-0.832136	-2.8212662394298101E-2	CROCC	0.39126324452390399	0.90302993411631605	Not Significant
1.0519744158362901E-3	8.5699639910801206E-3	3.27659	0.251852509403999	BX284668.5	4.7594917481222199	6.8570864845096002	Not Significant
0.78157024305647405	0.93365567127300897	0.277276	5.0478028696478196E-3	BX284668.6	6.8647569032482494E-2	0.246450250809847	Not Significant
0.43467105922598498	0.70313391632691702	0.781235	3.8726856755131003E-2	ATP13A2	0.352207912671473	0.83316571963345498	Not Significant
0.69270317245899005	0.88780296694796201	-0.395193	-7.5087120218080297E-2	SDHB	0.119005444677489	0.36715369411854798	Not Significant
0.89025986621698205	0.97710472868931098	-0.137977	-5.1708306761546804E-3	PADI2	2.3161438529364201E-2	0.11624187436167099	Not Significant
0.80863280578677099	0.94503833968401996	-0.242193	-1.7136184952925699E-2	RCC2	5.65297812171782E-2	0.21241035150425	Not Significant
0.71964166716611899	0.90241589614680096	-0.358941	-3.7781929724442102E-2	ARHGEF10L	0.102679782982587	0.32900187534956898	Not Significant
0.81087566940205402	0.94625525757587203	-0.239299	-7.1191986334926899E-3	IGSF21	5.52429180230639E-2	0.20964054191874601	Not Significant
0.120440104537041	0.31452440711358798	1.55298	0.109343067546575	KLHDC7A	1.1566935997683001	2.11660270740949	Not Significant
0.61686480220205298	0.84508152809646198	-0.500304	-0.108207313144742	ALDH4A1	0.168322173324751	0.483105400315753	Not Significant
2.7490261307776399E-3	1.86894222560063E-2	2.99476	0.13554963108638399	IFFO2	3.9797975699236301	5.8965085642866804	Not Significant
0.41654420499356398	0.68665125081797496	0.812444	0.11572816446576099	UBR4	0.37592875638371598	0.87576268856877204	Not Significant
8.4677485913789402E-2	0.24741726570709699	-1.72423	-4.9293680429384298E-2	AL035413.1	1.39667903282872	2.4689055224123502	Not Significant
0.24126763188664099	0.49151605087570299	1.17185	7.1771834954521205E-2	EMC1	0.71026068300911205	1.4218484558931801	Not Significant
0.16972538128704101	0.39427356272432201	-1.37312	-0.130001878508336	MRTO4	0.93071028897861996	1.7735735522979601	Not Significant
0.62609394199010504	0.84984482318425103	-0.487237	-0.118709269775243	AKR7A3	0.16270150712376	0.46825485206413098	Not Significant
0.32978613809475499	0.59576444995714595	-0.974562	-0.206153107388756	AKR7A2	0.51790990822878902	1.10931090098693	Not Significant
1.05341869358443E-4	1.3132990309199001E-3	3.87851	0.16479433788315101	PQLC2	6.6352129632704102	9.1582995981158195	Not Significant
5.5195365327237803E-2	0.18465761234684799	-1.91742	-0.33244743476993399	CAPZB	1.6892519127177399	2.8968762906871302	Not Significant
0.61383876370908297	0.84289106612188802	-0.504607	-9.4919141467906198E-2	MINOS1	0.17091755101234299	0.48802298514270598	Not Significant
3.0116155186346398E-4	3.1320359483966199E-3	-3.61476	-0.27300228465781101	NBL1	5.7660720231427502	8.1078637200421699	Not Significant
0.18366438758322901	0.413901859140265	1.32959	9.0378180979575201E-2	TMCO4	0.88212638847560298	1.6946451673770699	Not Significant
0.69854078123941798	0.89149325417022995	0.387295	7.8996959436766406E-2	RNF186	0.11485740853849601	0.35876171796732897	Not Significant
0.88170960042549595	0.97376263101145699	-0.148804	-1.1675497409235101E-2	AL391883.1	2.6587710367616899E-2	0.125892528408687	Not Significant
0.56905304264026102	0.80809702088707103	0.569454	3.4164136693213602E-2	OTUD3	0.213073152314224	0.56378162839170198	Not Significant
0.66865550577356103	0.87465648304465404	0.427999	9.3264625675832602E-2	CAMK2N1	0.133924060514578	0.40248629053352802	Not Significant
0.99990370677302498	0.99998646087146903	-0.000120687	-7.4288521807481401E-6	MUL1	1.35392201854654e-05	9.62978634650001e-05	Not Significant
3.2459752586501699E-4	3.3365989333840598E-3	-3.59529	-0.23847776684654701	CDA	5.7028032742142596	8.0329245250169095	Not Significant
0.428173492006311	0.69753680250036998	0.792333	0.12686197988415601	PINK1	0.360200003237166	0.848226810379615	Not Significant
0.40774338424297601	0.67837587695354296	-0.827884	-0.100025118303581	DDOST	0.38805375387260399	0.89711726264519598	Not Significant
0.93311956311762401	0.987200364832581	-0.0839214	-1.5571978821738599E-2	HP1BP3	1.2882256268094401E-2	6.9221937237338896E-2	Not Significant
7.4887112505667902E-2	0.22855013281086001	1.78122	0.168424297156297	EIF4G3	1.4759996931025601	2.5917734659381	Not Significant
9.67350592840903e-05	1.22212073560783E-3	-3.89921	-0.32801465688981302	ECE1	6.70716762147023	9.2435346639835405	Not Significant
2.9784858143570598E-4	3.11127755479081E-3	3.61763	0.129593207022069	NBPF3	5.7727218478200202	8.1189253165811106	Not Significant
0.85012935648564703	0.96368550717058998	-0.188955	-2.2054281228779098E-2	ALPL	3.69902749734871E-2	0.16236675697583899	Not Significant
4.52557521201019e-09	1.79691956947463e-07	5.86563	0.54385217033471001	RAP1GAP	15.5320218023808	19.213521149197099	Male-biased
2.4331899761188599E-2	0.101771814433416	2.25197	0.26163136747958499	USP48	2.2850220851722098	3.7159670421611102	Not Significant
0.49346341700165902	0.75140658889231005	0.68482	4.0166338593632403E-2	HSPG2	0.28580837705943501	0.70630655253889696	Not Significant
0.11441232506725101	0.30427668064320501	1.57872	0.31600442546452501	CDC42	1.18981785780171	2.1679464692377701	Not Significant
2.11345403021752e-05	3.2812936339904998E-4	4.25329	0.299310421928976	ZBTB40	8.0221026267287403	10.764601874729699	Not Significant
0.69928803928693095	0.89188482606552499	-0.386286	-3.8816978940435003E-2	C1QA	0.114418273499295	0.35769254825538099	Not Significant
0.66325854064014	0.87261976328212998	-0.435423	-3.8598713775822503E-2	C1QC	0.13625536981872599	0.41059040909259298	Not Significant
0.90612874846243097	0.98050347928106096	0.117924	1.1783575734322E-2	C1QB	1.9689084875682401E-2	9.8573876564651899E-2	Not Significant
3.1786835874604097E-2	0.123791220559569	2.14719	0.23014436083925099	KDM1A	2.0891588375664498	3.4487030411110902	Not Significant
5.96847268522314e-07	1.48653655046302e-05	4.99341	0.59983480953592805	LUZP1	11.116476513546701	14.331604587905201	Male-biased
0.95013592405318503	0.98888210892311001	0.0625367	1.8673360222959401E-3	LINC01355	1.1180156766798101E-2	5.1150226671502999E-2	Not Significant
0.64701665526253305	0.86319633772672	0.457916	7.3821192429912405E-2	HNRNPR	0.14711310771783301	0.435383242521168	Not Significant
2.4746783674263501E-2	0.10305101603486599	-2.24546	-8.4172388821183594E-2	ZNF436-AS1	2.2725311120643301	3.69905975096701	Not Significant
0.94221382679265897	0.98839097386949604	-0.0724883	-1.60396153829511E-3	AL109936.2	1.16769369718082E-2	5.9523037815743897E-2	Not Significant
0.33581495781008303	0.60162715662166399	-0.962484	-0.19135914667090601	TCEA3	0.50811736670430596	1.0911949915246599	Not Significant
0.115163913478568	0.305270884776356	1.57545	8.6691173971204002E-2	ASAP3	1.18655574973601	2.1613988308478	Not Significant
5.29852390895238e-06	1.01632715033018E-4	4.55351	0.54508029379321299	ID3	9.1941450762937595	12.1480822839415	Male-biased
0.84659352985388803	0.96281588697799902	-0.193468	-4.2088317959181103E-2	RPL11	3.7893072401298397E-2	0.16653459343114699	Not Significant
0.824983955989116	0.95364277078387605	0.221141	2.25139115007509E-2	ELOA	4.7466131764246897E-2	0.19239134012247699	Not Significant
0.87708620319372199	0.97303936648521105	0.154665	8.8097906756915006E-3	ELOA-AS1	2.73307387397386E-2	0.13114999817505901	Not Significant
3.93782687513154E-2	0.14475802892891501	-2.06031	-0.233825326995065	PITHD1	1.93269169651003	3.2345411693755501	Not Significant
0.87106035787676195	0.97171813809418295	0.162313	2.0883309507240402E-2	LYPLA2	2.8689497959014699E-2	0.13804400731270899	Not Significant
1.4254528152768801E-3	1.0933871026271601E-2	3.18977	0.36182873024724699	GALE	4.5158898742372502	6.5532657506315797	Not Significant
0.22546302683032099	0.47228602145033599	1.21216	0.22052244596120499	HMGCL	0.75017049927788104	1.4895990943235999	Not Significant
1.3671876743956101E-3	1.0568100185530701E-2	3.20182	0.34468454388602998	FUCA1	4.5499152317227702	6.5949994414203204	Not Significant
7.2028963680218994E-2	0.222248707045517	1.799	0.28690674036448999	PNRC2	1.5039582221730201	2.6306869675199298	Not Significant
0.454571808106779	0.72212881092834202	0.747826	0.10936306248951499	SRSF10	0.32555174751420501	0.78839938421000599	Not Significant
0.72100493610266003	0.90277302429472595	-0.35712	-4.3566152422310503E-2	MYOM3	0.10228411453089201	0.32710929553108098	Not Significant
0.61211950806022897	0.84159010928746303	0.507056	2.571686374413E-2	STPG1	0.17246218934025101	0.49082774092519799	Not Significant
8.0205837702989197E-3	4.3693994982316298E-2	2.6514	0.179612987330205	NIPAL3	3.1305446009151501	4.8257440704386498	Not Significant
0.51179042614774695	0.76485285088500898	-0.656061	-3.6670512304691698E-2	RCAN3	0.26807181544188002	0.66984006166871901	Not Significant
8.12737521606733e-14	7.20034648048465e-12	7.4721	0.13292909504443101	AL445686.2	25.656891968774801	30.140953282137001	Not Significant
0.23517319585381	0.48469902782179303	1.18716	0.227411443524903	SRRM1	0.724227141864625	1.44743303265856	Not Significant
0.96013667861003704	0.99075357489693205	-0.0499825	-1.1189040974269E-2	CLIC4	9.2894386446413409E-3	4.0679631102285403E-2	Not Significant
0.97628870662803202	0.99388770586414499	0.0297223	1.6700769633160601E-3	RUNX3	6.1310506750371597E-3	2.39969303396604E-2	Not Significant
0.47185471269812501	0.734371137357265	0.719475	0.13169153192990099	SYF2	0.30874074143227698	0.75108415286068797	Not Significant
1.7473020095381799E-4	2.0202288731813798E-3	3.75352	0.49731181683466003	RSRP1	6.2045444704322499	8.6522674825320394	Not Significant
5.4545567118691601E-3	3.2283232313463597E-2	2.77911	0.35945401369277002	TMEM50A	3.4332073069669198	5.2113039257178597	Not Significant
0.38692377042503701	0.65794679052002103	0.865223	8.7598571994015204E-2	MACO1	0.41863121639770101	0.94952758100050605	Not Significant
7.6573026201997504E-2	0.23182884374483401	-1.77099	-9.8006427939963697E-2	LDLRAP1	1.46175592206089	2.5695104026059901	Not Significant
5.1699099254389799E-2	0.17641664225589199	1.94572	0.174797964386988	MAN1C1	1.73490679600529	2.9623149201651802	Not Significant
0.67696950925706201	0.87891947185554697	-0.416606	-2.8139188179504501E-2	SELENON	0.12906199885487299	0.390129045109123	Not Significant
0.79965435019998599	0.94089658278062205	0.253797	3.4789728018727303E-2	MTFR1L	6.0922046838461003E-2	0.22357570693001599	Not Significant
0.14675182100227099	0.35893444137377201	1.45114	0.15155600029572899	PAQR7	1.02461552172766	1.9190124114768401	Not Significant
0.77565600597269002	0.93055177556249102	0.284987	4.4904895361449003E-2	STMN1	7.1977561715438704E-2	0.25404614835384698	Not Significant
0.45419731160917998	0.72183017753141498	0.748446	7.1095691724223795E-2	PAFAH2	0.32596537893112298	0.78922356828640805	Not Significant
0.64389326307610195	0.86138042696335804	0.462267	4.11988007276302E-2	SLC30A2	0.14921902897533501	0.44022230717932798	Not Significant
0.83509850296516397	0.95741841471459099	-0.208169	-1.67337296036295E-2	TRIM63	4.3514768122017197E-2	0.18020559346596299	Not Significant
0.30277465013771399	0.56531409311296399	-1.03052	-7.2239319969368401E-2	PDIK1L	0.57037378528621996	1.1947664790947601	Not Significant
0.59827665093385396	0.83077699128011195	-0.526887	-1.34244877356257E-2	FAM110D	0.18539388201930199	0.51370200503068397	Not Significant
0.905891630642357	0.98050347928106096	-0.118223	-1.7356380848747601E-2	ZNF593	1.9689084875682401E-2	9.8835593070891806E-2	Not Significant
5.1051221859236301E-2	0.17471054318075199	1.95113	6.6532256323306199E-2	CNKSR1	1.74462471345848	2.9749258000988998	Not Significant
0.79721646583342698	0.93991045522655103	0.256954	9.8063909592712092E-3	CEP85	6.1970668652933297E-2	0.22662903627397701	Not Significant
0.75829148497656695	0.92235556270002805	0.307728	6.1557876263823898E-2	SH3BGRL3	8.0824486924952907E-2	0.27668742243421002	Not Significant
1.9832869918991899E-2	8.7470731518889497E-2	2.32963	0.18617775851516599	UBXN11	2.4364510385021201	3.9204146208006199	Not Significant
0.73471627956278396	0.90901173316278305	-0.338862	-3.8106177137893799E-2	CD52	9.5397277118124901E-2	0.30827086849225399	Not Significant
5.0678938437276499E-2	0.17385623241732701	-1.95427	-0.20198045065178699	DHDDS	1.7495265717758099	2.9822448701322299	Not Significant
0.86370896358912497	0.96867430642264796	0.171656	3.2981572332166802E-2	HMGN2	3.1826836672956403E-2	0.146519414621783	Not Significant
4.8171456558471399E-4	4.58275434037807E-3	3.49114	0.34175135117892402	RPS6KA1	5.3854550772531304	7.6381588069095798	Not Significant
1.43288036724264E-3	1.0978142083255401E-2	3.18827	0.39084700441472497	ARID1A	4.5118490663935198	6.5480686177504497	Not Significant
9.2226848184456298E-2	0.262935553703674	1.68382	0.110437901016063	PIGV	1.3358463197841099	2.3835039957494599	Not Significant
7.0655640641983194E-2	0.21978137066054701	-1.80775	-7.1052533004204693E-2	ZDHHC18	1.51512199647108	2.64993733380315	Not Significant
9.5679027431290595E-4	7.9450963277697493E-3	3.30329	0.227176387790615	GPN2	4.8352003547409996	6.9519263396263096	Not Significant
2.0201271380166901E-4	2.2672448282966399E-3	3.71699	0.174509453809674	GPATCH3	6.0891899166860002	8.50717992293146	Not Significant
0.13632481800552701	0.340809772068149	-1.48966	-0.26655551217103901	NUDC	1.07643081052918	1.9927148731752899	Not Significant
2.70120531794749e-16	3.19079878182548e-14	8.19103	0.34534768675226102	NR0B2	31.075920014638999	35.847663400452902	Not Significant
0.340787222829329	0.60759877883607805	-0.952627	-5.3799689849448697E-2	KDF1	0.49824051807807801	1.0764969764277901	Not Significant
3.60097032444987E-4	3.6407813373093398E-3	3.56817	0.16969035357553899	TRNP1	5.6155569672612096	7.9291370282626303	Not Significant
3.2631456790864703E-2	0.12631100491821601	2.1367	5.8509798280029501E-2	TENT5B	2.06900812026071	3.4224785236222099	Not Significant
0.402227386650019	0.67332706369636597	-0.837663	-3.3273868317260799E-2	SLC9A1	0.39552408864037802	0.91073771184335195	Not Significant
0.110055723483531	0.29607892966009702	-1.59799	-0.13964578642891801	WDTC1	1.2171292059469201	2.2067684643335901	Not Significant
0.915809488264546	0.98346138038827202	0.105715	8.2928549233639605E-3	TMEM222	1.6676909449917999E-2	8.7946918183257894E-2	Not Significant
0.706250149000753	0.89646204973232901	-0.376901	-1.9645050085697099E-2	SYTL1	0.109299318419873	0.34778578554699102	Not Significant
0.496586440547644	0.75429841349794902	-0.67988	-2.2462956315023999E-2	MAP3K6	0.281967215402042	0.69999771085667495	Not Significant
0.99727891487182896	0.99962591217311803	-0.00341041	-1.47761716252224E-4	FCN3	3.7415781518836702E-4	2.72479400995822E-3	Not Significant
0.85867866176668495	0.96694755513125796	0.178058	2.8360802115230899E-2	WASF2	3.36110196104938E-2	0.15236051107479501	Not Significant
0.67619325646838002	0.87855539967362895	0.417668	2.6630780403507501E-2	AHDC1	0.129476311677234	0.39127636144606998	Not Significant
0.80762597468242803	0.94493067755853299	0.243492	1.4076909171268999E-2	FGR	5.6643711260074302E-2	0.21365623025429201	Not Significant
9.5373764496083299E-3	4.9981129292097803E-2	-2.59235	-0.33673244483654402	IFI6	2.9961097589506802	4.6525368366249804	Not Significant
2.7129057312033501E-2	0.10996693949044201	2.20977	0.25242125959545902	FAM76A	2.2075755084508399	3.6071498999834199	Not Significant
1.2820366717608901E-2	6.29036684742494E-2	2.48888	0.34355938015357401	STX12	2.7661507946513102	4.3567202227810302	Not Significant
4.7658550356026001E-2	0.16602603865732801	1.98049	0.17227465133706099	PPP1R8	1.7956106435452399	3.0436932241395098	Not Significant
6.7334477745419402E-3	3.8178648881652802E-2	-2.70995	-0.12618001559492301	THEMIS2	3.2654788494287601	5.00066796716842	Not Significant
0.81953013552643905	0.951108537013859	0.228152	2.2360752889523602E-2	RPA2	5.0127093596893199E-2	0.199024108409766	Not Significant
0.81619474641904199	0.94922152865606302	-0.232444	-8.7039447896123494E-3	SMPDL3B	5.2113073834853599E-2	0.20310229266549901	Not Significant
0.61479967245963596	0.84363846632287898	0.50324	2.0693333992321501E-2	XKR8	0.170031233594783	0.486458800077052	Not Significant
2.31338340311268E-3	1.6201684653716499E-2	3.04702	0.257393804063483	EYA3	4.1226400511803298	6.0690441493689304	Not Significant
0.75372343135523701	0.91981446828702096	-0.313737	-9.8531112228639906E-3	PTAFR	8.35832941815641E-2	0.28272978017858902	Not Significant
0.71403037840602501	0.89969807157644699	0.366452	6.6070346707697597E-2	DNAJC8	0.105696047968667	0.33682977076049198	Not Significant
0.75877377115028299	0.92235556270002805	-0.307094	-7.0309703746437205E-2	ATP5IF1	8.0824486924952907E-2	0.27605160774131399	Not Significant
0.73743104395127002	0.91062680094165405	-0.335261	-1.2813012366653199E-2	AL353622.1	9.3622124336169593E-2	0.30458269486662598	Not Significant
0.85209507721282696	0.96419515322321503	-0.186448	-2.02144682622462E-2	SESN2	3.6461563757105998E-2	0.160057165406052	Not Significant
0.20788820250338799	0.448116677385268	1.25942	8.9060550356013402E-2	MED18	0.80270163988379895	1.5707548317437401	Not Significant
7.2637458428354396E-2	0.22334836729325899	1.79517	0.24344308813754201	PHACTR4	1.4990225412924001	2.6222745338976599	Not Significant
0.94390466407558105	0.98839097386949604	-0.0703637	-2.5361831265481301E-3	RCC1	1.16769369718082E-2	5.7730109381974697E-2	Not Significant
0.31662075819350599	0.58254188866486201	-1.00144	-7.8519002058137902E-2	TRNAU1AP	0.54035418425680803	1.1500505676911901	Not Significant
2.7873886514098098E-3	1.8886823199681699E-2	2.99053	0.163172184871864	SNHG12	3.9692907852651902	5.8826500886763302	Not Significant
0.37947573682697	0.64917554544077904	0.878877	9.6591950251634098E-2	TAF12	0.43205211281153899	0.96896461877014495	Not Significant
2.6317840682181199E-2	0.10766389369983199	-2.22161	-5.5888385327598301E-2	AL360012.1	2.2287409998691801	3.6375082168411299	Not Significant
0.20216900380442601	0.439750619943377	1.27543	8.5149646971648701E-2	GMEB1	0.821547485602241	1.5986512788823799	Not Significant
0.90481202681815598	0.980288291520932	-0.119586	-1.7852614244503601E-2	YTHDF2	1.99085755571475E-2	0.100028062029226	Not Significant
6.0214313672699703E-3	3.4966730696866802E-2	2.74683	0.28382405382460502	EPB41	3.3533582210713999	5.1124302792743999	Not Significant
0.64682709079955503	0.86313868712881303	-0.45818	-5.9716978221927099E-2	SRSF4	0.14717989730050199	0.43567626780325702	Not Significant
2.1411996051615902E-2	9.2504286717672204E-2	-2.30077	-0.21342128966600599	MECR	2.3805002926437999	3.8438039508515498	Not Significant
0.29673926285189201	0.55949442018164097	-1.04347	-2.2288321263199899E-2	PTPRU	0.58072172414558698	1.21490142861742	Not Significant
0.942291377752138	0.98839097386949604	-0.0723909	-5.7393137794235997E-3	LAPTM5	1.16769369718082E-2	5.94407340265743E-2	Not Significant
4.2925007011583402E-2	0.15435362110329701	-2.02453	-5.63905260320888E-2	SDC3	1.86850906797034	3.1483007088536299	Not Significant
2.04245703431017E-4	2.2850693339658001E-3	3.71421	0.59068981474169702	PUM1	6.0813589120040596	8.4961868602788702	Male-biased
1.12964565319592E-3	9.08781335644274E-3	-3.25642	-0.30576525088340401	SNRNP40	4.7008209545774902	6.7858512766773202	Not Significant
0.347891462848749	0.61495965655081997	-0.938703	-0.116234158811616	ZCCHC17	0.48619861243169299	1.0558647362206199	Not Significant
0.42946053808732498	0.69816361787232295	-0.790127	-0.12808886333444	FABP3	0.35930179413019098	0.84522542050460603	Not Significant
5.8778952729731201E-2	0.19291309445333199	1.88992	0.210318320954198	SERINC2	1.64551547929382	2.8339714349290701	Not Significant
1.2469199919302801E-2	6.1542795562715101E-2	2.49874	0.24719745558446499	TINAGL1	2.7880224833615501	4.3844936817893903	Not Significant
0.41604383606768403	0.686145593514767	-0.813316	-9.2964057335882394E-2	PEF1	0.37666543833074101	0.87696464910974403	Not Significant
2.5255913082566001E-3	1.744651890572E-2	-3.02054	-6.4755191869759005E-2	COL16A1	4.0486151398779597	5.9812800621832496	Not Significant
0.98133787953642804	0.99550226043101198	-0.0233918	-4.1887048712178503E-4	ADGRB2	4.50788483153137E-3	1.8838455132426699E-2	Not Significant
0.16197185504040701	0.38224750545909397	1.39851	0.24013981691879699	PTP4A2	0.96168696013515098	1.82033269316178	Not Significant
0.92819289790674098	0.98697495195543505	-0.0901195	-1.51236496373782E-2	KHDRBS1	1.31106178287004E-2	7.4515703673046996E-2	Not Significant
3.4624634534215898E-4	3.5258922020295299E-3	3.57844	0.138486596613314	TMEM39B	5.6476217677853304	7.9683600554869196	Not Significant
0.91053500579880498	0.98143363297072905	0.112365	1.54726655255089E-2	KPNA6	1.87408855133783E-2	9.3722933767366207E-2	Not Significant
0.49786322674641098	0.75494343593607005	-0.677865	-6.4413060893719495E-2	TXLNA	0.28111245182967598	0.69742988476688095	Not Significant
3.0730836142338E-4	3.1833687930976199E-3	-3.60952	-0.17023232619446799	CCDC28B	5.7498152740266804	8.0876588798801308	Not Significant
1.08605311301497E-4	1.35042130499888E-3	-3.87108	-0.19726329179732299	TMEM234	6.60733865744099	9.1277902446484092	Not Significant
0.83020603831921203	0.95520865204341099	0.214439	3.80000265617337E-2	EIF3I	4.5825478550429101E-2	0.18608137005887099	Not Significant
0.71038795137833399	0.897921103367466	-0.371339	-1.6205183431006499E-2	FAM167B	0.107673072705097	0.34194404778255699	Not Significant
0.321239964244664	0.58748245299549795	0.991931	3.8258952094150901E-2	LCK	0.53190890065156304	1.1355668829659999	Not Significant
0.84216933428124297	0.96024794369831501	0.199121	2.2262739522601799E-2	HDAC1	4.0563753181675301E-2	0.17177417536195899	Not Significant
1.39335208222295e-20	2.70558435143978e-18	9.30824	0.762211163702187	MARCKSL1	40.451213758514498	45.719989445962	Male-biased
4.83283741186918e-19	7.36617960357479e-17	8.92256	0.39566352352013401	FAM229A	37.147047380390802	42.173683015833497	Not Significant
4.7327435277982798E-2	0.16531946650207099	-1.98345	-0.20007529471004001	BSDC1	1.79987551640605	3.05066512461624	Not Significant
0.12673250416731699	0.32591314342737998	1.52716	7.7245160747490493E-2	ZBTB8A	1.12112436431888	2.06567668022134	Not Significant
9.1983822531672296E-2	0.26244635877438199	1.68508	0.23010243176124201	ZBTB8OS	1.33770856535842	2.3861425594421601	Not Significant
0.28491104999495698	0.54665291571439301	1.06937	0.14899135087132001	RBBP4	0.60394120132936302	1.25557825270933	Not Significant
3.6948661194914002E-2	0.13810461585462799	-2.08643	-0.13749342678995599	SYNC	1.9797437951238099	3.2982258651289502	Not Significant
1.66868289057736E-4	1.9484003273421799E-3	3.76504	0.34989723957118202	KIAA1522	6.2407465880262603	8.6983057450027701	Not Significant
0.49734197455754198	0.754581721600595	-0.678687	-5.2724649574138902E-2	YARS	0.28159169437901999	0.69847741192178503	Not Significant
0.24305295648243799	0.49373397221819298	1.16741	7.5263183653648605E-2	S100PBP	0.70575842462392702	1.4144759314731601	Not Significant
2.8697985614960101E-4	3.0132884895708099E-3	-3.62724	-9.8144096045502005E-2	FNDC5	5.8047232751364897	8.1560985322999695	Not Significant
0.117448113278157	0.309332405373071	-1.56562	-0.118008827743965	TMEM54	1.1733388347400799	2.1417586320491799	Not Significant
5.7903809374805097E-2	0.19105830956421399	-1.8965	-0.18277218249642299	RNF19B	1.65517661184919	2.8489721042564402	Not Significant
0.412414348721168	0.68349477757077803	0.819665	0.14664533530879101	AK2	0.38053626356308301	0.885726734231295	Not Significant
0.177680563250946	0.40622935227131501	-1.34797	-4.4362492304192001E-2	AZIN2	0.90083737180813395	1.7277679293709001	Not Significant
0.93161731783035595	0.987200364832581	-0.085811	-6.7757467844576699E-3	ZNF362	1.2882256268094401E-2	7.0833151803429403E-2	Not Significant
1.0746652956788599E-3	8.7347365632154794E-3	3.27056	0.38429379794899199	PHC2	4.7404474946127202	6.8357460187397496	Not Significant
0.48512876829261298	0.74503795130528605	0.698087	1.2569495408542001E-2	ZSCAN20	0.29432012055066697	0.72334092164972197	Not Significant
0.32493998623925102	0.59117675549999604	0.984375	0.121090829439697	SMIM12	0.52564022761095597	1.12411477142912	Not Significant
0.83912861077387702	0.95831840619720499	-0.20301	-6.8702549146327403E-3	GJA4	4.2575190682152597E-2	0.175391293709835	Not Significant
0.45420651980650301	0.72183017753141498	0.748431	1.5136059507617299E-2	DLGAP3	0.32596537893112298	0.78920329492998897	Not Significant
0.12162161239290099	0.31644389788351202	1.54805	3.2486541591728403E-2	AC114490.3	1.15060931098194	2.10684059174854	Not Significant
4.36598497320159E-2	0.15600664732829	-2.01743	-0.13027429569403801	ZMYM6	1.8578566615616401	3.1313263696432698	Not Significant
0.75901251025869199	0.92241103677271596	0.306781	2.0886154642997201E-2	ZMYM1	8.0764344820558304E-2	0.27573701916807197	Not Significant
0.82378181807047102	0.95346094118130498	0.222686	5.9949205954780999E-3	AL590434.1	4.7656818408063698E-2	0.193849568029169	Not Significant
1.09028587685139E-2	5.5632837668713103E-2	2.54597	0.411206069838502	SFPQ	2.8889816465120299	4.5187302517936896	Not Significant
1.1621620522544499E-3	9.2757402399959998E-3	3.24835	0.33090183090259201	ZMYM4	4.6803528634311498	6.7574731705045599	Not Significant
0.39006261647100099	0.66106379584845099	0.859517	9.4539387996495805E-2	KIAA0319L	0.41390492964475101	0.94144799769217902	Not Significant
1.9025745371056501E-3	1.3813869416324299E-2	-3.10533	-0.143989222479074	NCDN	4.2820821613552402	6.2645472904909498	Not Significant
0.170501138350587	0.39542762371066198	1.37063	0.21316073526870799	PSMB2	0.92778750798822796	1.7690133057378199	Not Significant
3.3613063846611599E-2	0.12915835728536701	2.12479	0.101671826695318	AGO4	2.0467160516200802	3.3928404826193601	Not Significant
0.76612710335926004	0.92535004734667103	-0.297448	-2.5476180593619498E-2	AGO1	7.7583183492151195E-2	0.26640719172820998	Not Significant
0.49130178975546301	0.74927968231869801	0.688249	7.0491588923227905E-2	AGO3	0.28864295752908697	0.71069669691682902	Not Significant
9.0280166027664602E-2	0.25926283497612401	1.69398	0.15129451674621	ADPRHL2	1.3499129249933599	2.4048374880040901	Not Significant
0.58405650839284096	0.82117012165123204	-0.547476	-7.6047264591456096E-2	TRAPPC3	0.19702497826542001	0.53775753988830299	Not Significant
0.266553450945547	0.52388164642775104	-1.11106	-8.2635374973146797E-2	MAP7D1	0.64648948576846599	1.32218048908719	Not Significant
0.17222917532885401	0.39845741150424402	1.36511	0.23335179456791399	THRAP3	0.92015465847251299	1.75892927434281	Not Significant
0.87802048316092496	0.97303936648521105	0.153481	4.6333472943808299E-3	SH3D21	2.73307387397386E-2	0.13008535627868401	Not Significant
9.8776335027528396E-3	5.14006809476951E-2	-2.58026	-0.22720000880610899	EVA1B	2.9681038585991399	4.6174823199256902	Not Significant
0.62817223226864405	0.85097129715553999	-0.484306	-1.1580293813844299E-2	AL591845.1	0.161376879349445	0.46494089491017598	Not Significant
1.74419717397962e-05	2.8063558389513201E-4	-4.29611	-0.378738470177023	STK40	8.1784535847397404	10.956631087399501	Not Significant
0.62950942285215405	0.85137477514553095	0.482423	6.3540109715777296E-2	LSM10	0.160902853528126	0.462814456821595	Not Significant
9.1480318116732795E-2	0.26164921495252003	1.6877	0.12709866166594999	OSCP1	1.3407505465409799	2.3916314323879	Not Significant
0.718473534267695	0.90203513680797598	-0.360503	-6.5644043439124597E-2	MRPS15	0.103101805345646	0.33062640884196498	Not Significant
0.742223397550554	0.91308441048738398	-0.328914	-1.16763714065774E-2	CSF3R	9.0926948676783206E-2	0.29810500626272302	Not Significant
0.76683801526620399	0.92540533129108504	-0.296516	-1.2339166566981899E-2	LINC01137	7.7523441459175293E-2	0.26547969253169201	Not Significant
4.7480483200695298E-2	0.16564997523255101	1.98208	6.7497327125913303E-2	ZC3H12A	1.7978782997529901	3.04743653236121	Not Significant
5.2180882750378701E-2	0.177858971160126	1.94172	0.25983302954217102	MEAF6	1.7267643395763099	2.9530390820080901	Not Significant
7.7383844820678397E-3	4.2483604444343397E-2	2.66347	0.19522851049702999	SNIP1	3.1586370552633101	4.8615623364132796	Not Significant
0.97901053119759796	0.99512901518332197	0.0263097	2.5114227965550998E-3	DNALI1	4.8828867283037597E-3	2.1212879412856801E-2	Not Significant
0.68088606760719494	0.88142100532712198	0.411259	3.7135167603635902E-2	GNL2	0.12621989508250001	0.38436028843380599	Not Significant
0.407408836084516	0.67816322875359902	0.828475	5.5607687491498303E-2	C1orf109	0.388367269643422	0.89793808645920503	Not Significant
1.47921872975389e-05	2.4409692077137699E-4	-4.33254	-8.9006151267764705E-2	MANEAL	8.3179451952644392	11.121411401876101	Not Significant
0.86085595746459498	0.96746477420602806	0.175286	1.43139964575496E-2	YRDC	3.3076263830403498E-2	0.149828085339163	Not Significant
0.58956362390793904	0.82490024369707204	0.539475	9.4145338087463906E-2	C1orf122	0.19249281668929599	0.52837263623157105	Not Significant
0.68182746130039396	0.88207577474975696	0.409975	3.0836657426895401E-2	MTF1	0.12547731425091499	0.382978642441475	Not Significant
0.18223533644433301	0.41175388917862499	1.33394	6.4278606962339405E-2	INPP5B	0.88732946448356798	1.70245636979763	Not Significant
0.96462253425087496	0.99187459462039096	0.044354	5.1045639658882204E-3	SF3A3	8.1585964018464699E-3	3.6018410381408697E-2	Not Significant
7.7426061951995902E-4	6.7414891165205196E-3	3.36221	0.13594263771693599	FHL3	4.9994744412917296	7.1636020233251898	Not Significant
0.62470282508159103	0.84879738827370299	0.489202	5.2672202414192099E-2	UTP11	0.163934768650219	0.470479222191588	Not Significant
0.27129770917724799	0.52900177250231595	1.1001	0.136659957910163	RRAGC	0.63676349646344699	1.30453850322593	Not Significant
0.65120916108905502	0.86572168852437104	-0.452088	-1.53346401842864E-2	AL139260.1	0.14419179790989201	0.42892439638131102	Not Significant
8.2454555842603999E-2	0.24334651864853499	1.73668	0.140071368477833	MYCBP	1.41326884874898	2.4955079756801002	Not Significant
1.17890624387668E-2	5.9133036118017998E-2	2.51856	0.34378186427701102	AKIRIN1	2.8279655239764998	4.4405830893279798	Not Significant
0.454102386701423	0.72183017753141498	-0.748604	-0.152229863118897	NDUFS5	0.32596537893112298	0.78943258499813596	Not Significant
2.1424449615105302E-2	9.2504286717672204E-2	2.30055	0.31736598037085301	MACF1	2.3805002926437999	3.84322250373816	Not Significant
7.10739863712012E-2	0.22043337090867701	1.80507	0.27107221251130198	PABPC4	1.51215980250838	2.6440338829438699	Not Significant
0.23264020475073099	0.48108829346839699	-1.19361	-3.5075800275366401E-2	HPCAL4	0.73170446341751405	1.4582622045190301	Not Significant
0.29517742279444098	0.55744878235656503	-1.04685	-0.11601942122384799	PPIE	0.58438465008063001	1.2201786702292901	Not Significant
4.8936153908429999E-3	2.9800058452895701E-2	2.81418	0.15623550061986799	TRIT1	3.5132449239661301	5.3198239049446201	Not Significant
0.165175152943523	0.386937331511228	-1.38791	-3.04724020117902E-2	MYCL	0.94949253314460902	1.8007488351182399	Not Significant
0.147784837045357	0.360363133303851	1.44744	0.248613486789586	CAP1	1.02064305230982	1.9119978667636199	Not Significant
5.24246647673172e-05	7.2287901077502101E-4	4.04518	0.37554525135555	PPT1	7.2322686931353504	9.8561333757161993	Not Significant
3.5626979347198801E-2	0.134459123766143	2.10126	0.173124727579509	RLF	2.0064950386503999	3.3346520813136298	Not Significant
2.55955816327704e-17	3.48862855427423e-15	8.47068	0.44863352466043699	AL050341.2	33.289267700318398	38.204111929772999	Not Significant
7.02746858869104e-08	2.137647365766e-06	5.39194	0.54012679488960202	ZMPSTE24	13.0558046954635	16.470854189933799	Male-biased
2.29885291612999e-08	7.90928157430646e-07	5.5895	0.25185220847702999	COL9A2	14.0500586982965	17.588270477542899	Not Significant
1.98019723498165E-2	8.7361642719778698E-2	2.33022	0.278244900264356	SMAP2	2.4376989631355599	3.9219737326156601	Not Significant
1.9138246342427698E-2	8.5175711743771795E-2	-2.34297	-5.1071030966794301E-2	AL603839.3	2.46303895921793	3.9560665198076199	Not Significant
0.153442018794577	0.36925031273885001	1.42752	5.6419621349932003E-2	EXO5	0.99628051061406697	1.8744325110346001	Not Significant
0.78938168954142096	0.93612072715609096	-0.267116	-2.3848697751574902E-2	ZNF684	6.6010828817637701E-2	0.23650531143484599	Not Significant
0.347150149657175	0.61434336264507206	0.940148	2.2141605831461901E-2	NFYC-AS1	0.48720128459267598	1.05799788468061	Not Significant
5.2492666024305398E-2	0.178394519514392	1.93916	0.177280706564308	NFYC	1.7237577795189101	2.94708181391792	Not Significant
0.77703791749095197	0.93141032015160596	0.283184	3.3353678217566698E-2	CITED4	7.1055368237992703E-2	0.25226612994550801	Not Significant
0.11463872574021	0.30467733099190403	1.57773	0.124303997462097	CTPS1	1.1885019935529899	2.1659696108396802	Not Significant
1.25755415394817E-4	1.5393635692759399E-3	3.83517	0.25830316549188098	SCMH1	6.4763862146787501	8.9811716851417707	Not Significant
0.14028024767554201	0.34848799698577099	1.47479	3.7568894037212801E-2	EDN2	1.0541514913093599	1.96411308813186	Not Significant
0.154263724997003	0.37049954283844799	-1.42467	-5.5504647271175399E-2	HIVEP3	0.99290306815108198	1.8690916412441501	Not Significant
7.8369749082140797E-2	0.235657868739785	1.76029	0.170772295860075	FOXJ3	1.4453742345306499	2.54631727963053	Not Significant
0.89468302104395403	0.97836741508619496	0.132382	4.6330165646644196E-3	RIMKLA	2.1869999450165899E-2	0.111285789870361	Not Significant
0.356032472881468	0.62478803849114894	-0.922967	-6.0598674903691897E-2	ZMYND12	0.47034282518033499	1.03273333633085	Not Significant
0.45343353491551402	0.72129057989309997	0.749714	0.13652092141410599	PPCS	0.32671319945922001	0.79090658044245299	Not Significant
0.629143464515037	0.85137075031032505	-0.482938	-4.1409379938775602E-2	CCDC30	0.16090758099344199	0.46339596479905598	Not Significant
0.57788091058288804	0.81583174662582902	-0.556489	-4.5441094296957897E-2	PPIH	0.203547138139204	0.54838746859213605	Not Significant
0.83292324964744102	0.95631914835981102	-0.210956	-4.2925315296896298E-2	YBX1	4.4663584445518503E-2	0.182813778338176	Not Significant
0.67127419052459003	0.87587025106475702	-0.424404	-2.6361791475875699E-2	CLDN19	0.13253731423876799	0.39857759578295698	Not Significant
0.476881894773033	0.73821129828631005	0.711336	4.5394804489999302E-2	C1orf50	0.30352518332006501	0.74048641880828503	Not Significant
0.50087700756257703	0.75694487879675598	0.673119	6.3770789725857105E-2	SVBP	0.27846484352378398	0.69139470192290098	Not Significant
8.1701247133411092E-3	4.4406256829605098E-2	2.64515	0.124323281934477	ERMAP	3.11437489988649	4.8072711054359001	Not Significant
1.02328568159225e-08	3.77736316056516e-07	5.72858	0.16289113980182299	AL512353.1	14.7890694613166	18.397662037324899	Not Significant
0.206371882376058	0.44600113320332602	-1.26363	-5.9681500735123301E-2	SLC2A1	0.80743378615066796	1.5780754834528901	Not Significant
0.94981812991980497	0.98888210892311001	-0.0629357	-1.03745816819558E-2	EBNA1BP2	1.1180156766798101E-2	5.14847549046243E-2	Not Significant
4.4602847887096099E-2	0.158173820612279	2.00847	0.17659881622649701	TMEM125	1.8440607201977599	3.1099575680239302	Not Significant
0.235209153325908	0.48469902782179303	-1.18707	-0.107803333090875	C1orf210	0.724227141864625	1.4472801465129299	Not Significant
0.177485728156065	0.406045867755362	1.34857	4.1468311764841802E-2	TIE1	0.90128915099467199	1.7288650780538699	Not Significant
3.14227842555147E-3	2.0746062730410901E-2	2.95373	0.22624183085721	ELOVL1	3.8753987982418501	5.7628071289590199	Not Significant
1.7960298041589901E-2	8.1015417624176203E-2	2.36658	0.266271809071779	MED8	2.5131158013830399	4.0195916215024603	Not Significant
2.1258134396468599E-2	9.2094760106950599E-2	-2.3035	-0.14636608657925601	SZT2	2.3849372308578198	3.85101566173114	Not Significant
0.15815018833490899	0.37645530536347499	-1.41136	-0.21401331773604601	HYI	0.97695594964286503	1.84421013836866	Not Significant
4.6000944026101199E-4	4.4108851811164003E-3	3.50345	0.31278410597370299	PTPRF	5.4236798883236297	7.6842635463851696	Not Significant
0.25644424156461698	0.51028724553989702	-1.13486	-7.5232416692348106E-2	KDM4A	0.67278148526748904	1.3608440198165199	Not Significant
0.10794424213534801	0.29209425175422499	-1.60755	-6.8837747959232698E-2	ST3GAL3	1.2306787488158799	2.2261404616990901	Not Significant
0.26209699634925099	0.51809021381266596	1.12147	0.10167995365178401	IPO13	0.65760589394687696	1.3390406286602601	Not Significant
7.9082540816024893E-2	0.23669658278444999	1.7561	9.2796423914121101E-2	DPH2	1.4409761994719901	2.5372631515041002	Not Significant
0.78700062184851305	0.93565177375808295	0.27021	5.00455506855597E-2	ATP6V0B	6.6511908310568801E-2	0.239526240414458	Not Significant
0.99045442255266702	0.99770601886839405	-0.011964	-8.2421372946046704E-4	B4GALT2	2.2966163371676098E-3	9.5914284881335292E-3	Not Significant
0.13506840190983699	0.33870907129215599	-1.49445	-8.24529676649184E-2	CCDC24	1.0826137368416699	2.0019739480494798	Not Significant
0.96523694745016397	0.99187459462039096	-0.0435832	-1.0283681952891999E-3	AL139220.2	8.1585964018464699E-3	3.5381666384372901E-2	Not Significant
3.7211515572503802E-2	0.13877633523952199	-2.08354	-0.226878670291147	DMAP1	1.9748917408379201	3.2911370072057098	Not Significant
0.57440635943304197	0.81308269871813099	0.561581	7.6691393770066604E-2	ERI3	0.20692245416699401	0.55441818987305602	Not Significant
9.7474306650906107E-3	5.08538202714977E-2	2.58484	0.249892518908199	RNF220	2.9788000310598401	4.6307515502294496	Not Significant
0.122338316212523	0.31782029498386399	1.54508	0.12860490863454599	TMEM53	1.1462691660505	2.1009649884427199	Not Significant
0.70573839297557905	0.89632127232585201	0.37759	9.2110919922481396E-2	RPS8	0.109456367411834	0.34851065835207201	Not Significant
0.26909810596982098	0.52671452251006001	-1.10516	-5.1426367947116303E-2	PLK3	0.64109658023182503	1.3126792596619301	Not Significant
0.249318419548239	0.50178739132419203	-1.15203	-0.104339163530023	EIF2B3	0.68957877226029496	1.3890244061108401	Not Significant
0.19253122286004701	0.42582922016907898	1.30316	9.4535097785501995E-2	HECTD3	0.85371690471317596	1.64749694173119	Not Significant
6.02405911903834E-2	0.196030849431516	-1.87911	-0.271709577075473	UROD	1.62948323707817	2.8094088816212701	Not Significant
0.87172180738085303	0.971758402837817	0.161473	9.3882747267411294E-3	MUTYH	2.8648062168263599E-2	0.13728493420645699	Not Significant
5.5062500179615503E-2	0.18443075142865101	1.91846	0.11729954845796001	TOE1	1.69048121696589	2.8992863720237101	Not Significant
9.7970706307580792E-3	5.1056425070219E-2	2.58309	0.13558637243907701	MMACHC	2.9748238839125301	4.6256718532184404	Not Significant
0.76680993249549401	0.92540533129108504	-0.296553	-6.3353429854426505E-2	PRDX1	7.7523441459175293E-2	0.26551631471836001	Not Significant
0.34075428699577598	0.60759877883607805	-0.952692	-0.197054816544873	AKR1A1	0.49824051807807801	1.0765936274258701	Not Significant
2.4118996852796198E-2	0.101120017861102	-2.25535	-0.29692056267936201	NASP	2.2914471719508702	3.7247554978389399	Not Significant
1.6732482710563899E-2	7.7007448838390696E-2	2.39268	0.313338557049468	GPBP1L1	2.56385312364637	4.0904033762746996	Not Significant
0.42948760125902302	0.69816361787232295	0.79008	5.1931240284192499E-2	TMEM69	0.35930179413019098	0.84516240582311897	Not Significant
0.164984860274038	0.386683266267276	1.38854	0.11593484899851	IPP	0.95014935446972604	1.80190156520631	Not Significant
0.77835934616906	0.93186180168466404	-0.28146	-1.8602650851644101E-2	MAST2	7.0570756745550398E-2	0.25056697690350699	Not Significant
0.79558013219644697	0.93897590804512099	-0.259074	-1.24621244361483E-2	PIK3R3	6.29654571369717E-2	0.22868370441512501	Not Significant
0.21623475017861599	0.45995311881480799	1.23663	0.219135162596827	TSPAN1	0.77663071031272901	1.531390655062	Not Significant
0.55432535542517003	0.79918245658581999	0.591298	5.2568951761670701E-2	POMGNT1	0.22416600310766899	0.59000348045775097	Not Significant
1.2876299747031099E-2	6.3047167155152406E-2	-2.48733	-0.108169073151082	LURAP1	2.7638721477129899	4.3523668863018496	Not Significant
0.35199259312001002	0.62004411674861903	-0.930747	-9.5259245810290299E-2	LRRC41	0.47796464742831202	1.0441451458781299	Not Significant
0.94862920612274104	0.98888210892311001	0.0644289	1.32218251070497E-2	UQCRH	1.1180156766798101E-2	5.2737277352759203E-2	Not Significant
0.42556541418997201	0.69537633961301004	0.796815	6.0259928512802499E-2	NSUN4	0.36330208412726001	0.85433660790815202	Not Significant
0.64527114324920498	0.862687477249932	0.460347	3.7080472028882899E-2	FAAH	0.14770278876949799	0.438084673389526	Not Significant
1.07865037442524E-4	1.3423941226933999E-3	-3.87275	-0.26424025535168899	MKNK1	6.6133006004690502	9.1346297656178308	Not Significant
0.10797235588217501	0.29209425175422499	-1.60743	-7.8712542247689504E-2	MOB3C	1.2306787488158799	2.22588004867624	Not Significant
0.194817449058036	0.42907665326253203	1.29649	0.19512146728971799	ATPAF1	0.84611969708165802	1.6356923175653399	Not Significant
3.1032750496502101E-2	0.12171810688652999	2.15676	0.28822032629147698	EFCAB14	2.1060475070933	3.47271216453708	Not Significant
0.884460662493738	0.97452233896997598	-0.145318	-2.680396125788E-2	CYP4A11	2.5807836777532199E-2	0.12277724065764101	Not Significant
5.3427106812317599E-3	3.1854697139035701E-2	2.78583	8.4351925287061799E-2	CYP4X1	3.44657043094481	5.2320221365963802	Not Significant
0.94054611752273098	0.988085764165472	-0.0745842	-2.1702747083766601E-3	CYP4A22-AS1	1.19857791661796E-2	6.1294596331345097E-2	Not Significant
0.98662842451893595	0.99725095434939404	0.0167597	1.1291176589711099E-3	CYP4A22	2.75283121598658E-3	1.34617800167985E-2	Not Significant
0.55929647400951799	0.80267566255795397	0.583894	4.4829205546835602E-2	LINC00853	0.21980455377858199	0.58107558146640703	Not Significant
0.92867323714990702	0.98697495195543505	0.0895151	2.3276460051699598E-2	PDZK1IP1	1.31106178287004E-2	7.3998338156156196E-2	Not Significant
9.23136186485397e-05	1.1704342972657E-3	3.91053	7.4305043053014899E-2	STIL	6.7503804048038303	9.2903188796847296	Not Significant
6.8723602578503407E-2	0.21528332962437299	1.8203	0.31226597895276997	CMPK1	1.5358003062004999	2.67766257866242	Not Significant
0.29678726066339001	0.55950500227566302	-1.04337	-8.6449106958773198E-2	TRABD2B	0.58070281065231799	1.2147396909032599	Not Significant
5.00334619177965E-2	0.17235098971683299	-1.95976	-0.16570773717551401	SPATA6	1.7582222435534001	2.99506325903819	Not Significant
2.39218967260936E-2	0.10056135411992199	2.25851	8.4664059428194202E-2	AGBL4	2.2969872490000198	3.7329610584742201	Not Significant
0.85715724096589296	0.96634579150085198	0.179996	1.68425559104852E-2	BEND5	3.4233546606604999E-2	0.154133898841185	Not Significant
1.5709669286083101E-2	7.3368237515806803E-2	2.41574	0.259151213184937	FAF1	2.6122641684091898	4.1534788781084897	Not Significant
7.7110892232173101E-2	0.23286043830231201	-1.76777	-0.15427985301168601	CDKN2C	1.45731598211827	2.5625107343032498	Not Significant
0.102944977582586	0.28301882413366197	1.6308	0.22420332923731201	RNF11	1.2622418671776501	2.2735606317145298	Not Significant
0.189474539680035	0.42196411625522301	1.31217	7.5878609123061394E-2	TTC39A	0.86283500113216205	1.6635006187366099	Not Significant
2.1075120016792799E-2	9.1497649690057803E-2	2.30677	0.28966029776374502	EPS15	2.3914419934780198	3.8596620803634401	Not Significant
9.9534425015230191E-3	5.1742883033748799E-2	2.57762	0.37887595735218499	OSBPL9	2.96146838221211	4.6098368075963698	Not Significant
2.34392564736145E-2	9.9031731896716907E-2	-2.26632	-0.29388777746109601	NRDC	2.3123149559952001	3.7533430351853698	Not Significant
7.86058040371231e-60	1.59176753175174e-56	16.3536	0.50509904098301295	RAB3B	128.47992015367601	136.09324513321599	Male-biased
0.66876282511983698	0.87467365252571405	0.427851	4.2687166275775602E-2	TXNDC12	0.133904430736629	0.402325803206522	Not Significant
1.91733555954092e-10	1.01791129425066e-08	6.37023	0.37406777293267801	KTI12	18.402927966899	22.374914437094699	Not Significant
1.46761128471273E-2	6.9623125705498307E-2	2.44043	0.32809908342307398	BTF3L4	2.66465850094625	4.2215340832894999	Not Significant
0.27352126308840802	0.53170102911110595	-1.09501	-9.85873230931123E-2	ZFYVE9	0.63167392296289204	1.2963759157602901	Not Significant
0.17258043170818901	0.398879442273533	1.36399	8.6141550053972393E-2	CC2D1B	0.91909605743908196	1.7568918804090501	Not Significant
0.91678497946468496	0.98353342041261704	-0.104485	-3.1749706744407598E-3	ORC1	1.6603660629588401E-2	8.6882316811324301E-2	Not Significant
2.9129826213043202E-3	1.9569444861132101E-2	2.97704	0.30805068827693899	PRPF38A	3.9337858648067399	5.8385777669325902	Not Significant
0.12270549470950801	0.31857125682762499	1.54356	0.20373729331485901	TUT4	1.14390910268954	2.09796814660936	Not Significant
0.44102941369365301	0.70882857834087698	-0.770467	-3.4843377354803397E-2	GPX7	0.34414156117438899	0.81864370804145103	Not Significant
0.55560707075723403	0.79981011759762299	-0.589386	-1.05238511208521E-2	SHISAL2A	0.22338093248986299	0.58769394183801404	Not Significant
3.1822060689096099E-2	0.12386047026259001	2.14675	0.20545767607503301	COA7	2.0885995867525602	3.44759549735556	Not Significant
0.43822338262725702	0.70627337260483303	-0.775208	-0.108350641584107	ZYG11B	0.34775290311533402	0.82502649261624605	Not Significant
0.69142479214077501	0.88736500032553101	-0.396926	-1.9984236986098601E-2	ZYG11A	0.11949888151207699	0.36900089425381299	Not Significant
0.95961194749242196	0.99075357489693205	0.050641	9.4416262242633092E-3	ECHDC2	9.2894386446413409E-3	4.1226297601793298E-2	Not Significant
0.13256997044308599	0.33496957772384001	1.50409	0.293405113384411	SCP2	1.0937155640454601	2.0206446941246701	Not Significant
0.92205858502517801	0.985319459832388	-0.0978419	-1.3655244312225199E-2	CPT2	1.4789365689004101E-2	8.1146516202143595E-2	Not Significant
0.79710995272544705	0.93991045522655103	0.257092	3.4355981205592301E-2	C1orf123	6.1970668652933297E-2	0.22676265145704	Not Significant
6.5991589389342395E-2	0.20889476989592001	1.83855	0.26926494660351702	MAGOH	1.5659246471336099	2.7182279785708601	Not Significant
0.19544440765230101	0.42978971121181497	-1.29467	-5.3965720957672401E-2	AL606760.1	0.84445923360885	1.63247929982942	Not Significant
0.66042316904666898	0.87063532698671198	-0.439334	-1.74897364381131E-2	GLIS1	0.138532072939995	0.41487448419804401	Not Significant
0.18089151736596101	0.40993401417466102	-1.33805	-5.3062747682059701E-2	NDC1	0.89175907327359505	1.7098577789685401	Not Significant
1.53949685481192E-4	1.83227270503434E-3	-3.78514	-0.229545668152629	YIPF1	6.30219816734843	8.7788847265890801	Not Significant
0.76511750530284806	0.92506145914676796	-0.29877	-4.5826599359140102E-2	DIO1	7.7895101356074498E-2	0.26772585524806503	Not Significant
7.5287639142064697E-2	0.22945652221861301	-1.77878	-0.22906851767821701	HSPB11	1.4720417130991701	2.5864393124710201	Not Significant
0.34968819426015302	0.61728893569584997	-0.93521	-7.3928262782160997E-2	LRRC42	0.48241807344962601	1.05071339510477	Not Significant
0.60388308471640195	0.83480034385166701	0.518831	0.108219663914579	TMEM59	0.18056269188211499	0.504374668134422	Not Significant
0.33147346224124902	0.59756764060212197	0.971167	4.9368743697061498E-2	TCEANC2	0.51488779555513497	1.10420752613157	Not Significant
0.26727843655500899	0.52431107641395602	1.10937	4.2165514356824703E-2	CYB5RL	0.64567011352732495	1.3194643304156899	Not Significant
0.124816804784584	0.32221420648724702	-1.53491	-0.20361658868787699	MRPL37	1.1325387170721	2.0809081783891799	Not Significant
0.194939823934215	0.429244378691432	-1.29614	-0.141060674880293	SSBP3	0.84572887494217897	1.6350643632528401	Not Significant
0.32024704947188798	0.587062499483335	0.993968	0.111379206505928	ACOT11	0.53262399210748901	1.13866255145027	Not Significant
0.89339667705644499	0.97811878003600194	-0.134009	-3.4312322645679398E-2	FAM151A	2.2124164342462099E-2	0.112724589506401	Not Significant
0.10062514966189801	0.27902220196741101	1.64189	8.8138126903031994E-2	TTC4	1.27646392338272	2.2963530559213101	Not Significant
0.57425267254170098	0.81302753029151098	0.561806	2.6887248638917401E-2	PARS2	0.20699030741046701	0.55468578345475394	Not Significant
0.81037909200102298	0.94606519758808305	0.239939	1.62348664355009E-2	TTC22	5.5443793078776303E-2	0.21025312598435	Not Significant
0.62569500735923	0.84954279016447198	0.487801	4.2410845627232699E-2	DHCR24	0.16305696813876	0.46889223529808299	Not Significant
3.83226499800184e-06	7.62954443071293e-05	4.62122	0.33484796590135402	TMEM61	9.4808973290956295	12.472054546279599	Not Significant
3.3683340046676202E-3	2.1992692084828899E-2	2.93221	0.18826217721612301	BSND	3.8170450587694602	5.6933370174871198	Not Significant
0.65141358234927305	0.86572168852437104	-0.451804	-3.9510873607224301E-2	USP24	0.14419179790989201	0.42861053534529697	Not Significant
0.33323286261361301	0.59922877254999596	-0.96764	-0.10742881409133601	PLPP3	0.51211182965760804	1.0989137462610501	Not Significant
9.7953768943309198E-3	5.1056425070219E-2	2.58315	0.45620665804209498	PRKAA2	2.9748238839125301	4.6258447500889499	Not Significant
5.8202440912738899E-2	0.19157192771401299	-1.89425	-9.4112512144417501E-2	FYB2	1.6524919392423201	2.8438279850427799	Not Significant
5.8468010323283803E-2	0.192230803623366	1.89225	0.18988651077091601	OMA1	1.6490585266956701	2.83927550639214	Not Significant
3.99306861248974e-05	5.7463703128976702E-4	4.10855	0.38276228716816202	TACSTD2	7.4617719664198896	10.1283654538438	Not Significant
4.7215270781440499E-2	0.16509039549258001	1.98445	0.17678245578455501	MYSM1	1.8012621036272001	3.0530379052112102	Not Significant
0.45253760917255897	0.72062467662117102	0.751202	0.20480374382578301	JUN	0.32763683670663901	0.79288440510244795	Not Significant
0.52165443783840604	0.77307387938937899	-0.640805	-8.0222623813157395E-2	FGGY	0.25738066007246901	0.65074990679406897	Not Significant
0.90213424480170801	0.97983214812061503	0.122967	1.9896760175878998E-2	HOOK1	2.0373999415117399E-2	0.102991939836519	Not Significant
0.54153230146410203	0.788505012822865	-0.610505	-1.6975391445966999E-2	CYP2J2	0.23761651518280899	0.61335256249359504	Not Significant
0.66036461515174505	0.87063532698671198	-0.439415	-7.6392383579611395E-2	NFIA	0.138532072939995	0.41496314930482697	Not Significant
2.19436792250573E-2	9.4229522270580707E-2	2.29147	0.23573327869570401	TM2D1	2.3620217465993001	3.8192761433420599	Not Significant
4.4407495459833399E-2	0.157763470712566	2.01032	0.35018579643247599	PATJ	1.8466583884169301	3.1143470071289698	Not Significant
0.39641423281602201	0.66791533937562197	-0.848056	-2.90848157188494E-2	KANK4	0.40359385093900602	0.92529557198414603	Not Significant
8.19551861845853E-4	7.0151857739522696E-3	3.34648	0.36110584328610401	USP1	4.9596780833903003	7.1067528770410497	Not Significant
7.6286884650855397E-2	0.23140735928223299	1.77272	0.13773250419004701	DOCK7	1.4635756614342701	2.5732542473298001	Not Significant
0.80642530658338696	0.94417103500615496	0.245043	5.1169096770074501E-2	ANGPTL3	5.7447948097371401E-2	0.21514399998558401	Not Significant
0.77306807579328296	0.92937324861078596	-0.288367	-2.1964723950400802E-2	ATG4C	7.3244846250153497E-2	0.25738816726943298	Not Significant
1.6678315271883e-19	2.83911650818518e-17	9.03994	0.26483174830053102	LINC01739	38.100453665791001	43.2375924709362	Not Significant
0.48152839780756801	0.74175973995747602	-0.703856	-3.05438177074836E-2	ALG6	0.29872988884588197	0.73079007168958199	Not Significant
0.66475522642277496	0.87278916098261505	0.433362	5.0209135939185703E-2	ITGB3BP	0.136061263212919	0.40833638665181798	Not Significant
2.12373021984471e-05	3.2900410782840201E-4	4.25221	0.23450797252501601	EFCAB7	8.01944032147623	10.759751384796701	Not Significant
0.31040493479787401	0.57501338696126703	1.01439	0.14790292702732399	PGM1	0.55336195678403099	1.1698775926104199	Not Significant
0.191922595452475	0.42534910017793598	1.30494	4.8379948966896902E-2	ROR1	0.85484503504870102	1.6506631369256599	Not Significant
0.241829610003468	0.49212233150942902	-1.17045	-2.75104546784928E-2	AL445205.1	0.70902795211662095	1.4195218917086101	Not Significant
0.14333770387001099	0.35335860040998301	1.46352	7.6321742479930996E-2	CACHD1	1.0402718725066	1.9425518673111599	Not Significant
2.8229963461932e-07	7.57801585500096e-06	5.13617	0.26554108968852402	RAVER2	11.790259153129201	15.080296795987101	Not Significant
0.109990702151708	0.29601636662245301	-1.59829	-0.277103154486113	JAK1	1.2173405335432399	2.2073594426557999	Not Significant
0.54889138378563795	0.79419010052526695	-0.59943	-0.141457388370264	AK4	0.23043242507525399	0.59985470078826897	Not Significant
0.77775333295299198	0.93160837372052197	-0.282251	-2.0730873584066199E-2	DNAJC6	7.0842752475935397E-2	0.25134585783524899	Not Significant
6.4070791543345801E-2	0.20458990714405001	1.85176	0.32351319751165197	LEPROT	1.5867477563780901	2.7477666890553198	Not Significant
0.46834103576349601	0.732276180897378	-0.725191	-4.1172685504867301E-2	LEPR	0.31159753987128602	0.75855853954754404	Not Significant
0.37457734526453101	0.64328009075899295	-0.887946	-4.4858417088607397E-2	PDE4B	0.44117504965440302	0.98195696793782905	Not Significant
0.217308275150074	0.46133664823308301	-1.23375	-6.2419557668815802E-2	SGIP1	0.77362724602210997	1.52643831076019	Not Significant
0.99998646087146903	0.99998646087146903	-1.69689e-05	-1.37657232350714E-6	WDR78	1.35392201854654e-05	1.35392201854654e-05	Not Significant
0.17746659852085001	0.406045867755362	1.34863	0.182349392908079	MIER1	0.90128915099467199	1.7289728651215699	Not Significant
0.192112083437049	0.42543177358540302	-1.30439	-8.85658467591839E-2	SLC35D1	0.85465068792530896	1.6496763093792599	Not Significant
0.67670968356295802	0.87873514443760004	0.416962	8.7820966702269507E-2	SERBP1	0.12927174133432701	0.39051292586709502	Not Significant
0.90213681588163297	0.97983214812061503	-0.122964	-1.29090254935838E-2	LINC01702	2.0373999415117399E-2	0.10298908984354301	Not Significant
0.63119136730476599	0.85240136050247794	-0.480056	-0.12500655134091701	GADD45A	0.15969778267439	0.46014618618410302	Not Significant
6.0950257993994998E-2	0.19755748254119199	1.87393	0.32635562323213801	GNG12	1.6217256861465601	2.7976971901844898	Not Significant
4.68483863771409e-09	1.84979352895814e-07	-5.85988	-0.113034396026961	GNG12-AS1	15.5030216240651	19.178934364172701	Not Significant
0.34775605609631599	0.61486519906664305	0.938967	7.9722567662584301E-2	DIRAS3	0.486352223710454	1.05625403324377	Not Significant
0.18902693216828001	0.421562292839127	-1.3135	-0.17726021118771401	WLS	0.86378772399218695	1.6658657758295401	Not Significant
0.91260532329775901	0.98254446739675905	-0.109754	-2.9380597738112701E-3	LRRC7	1.76096768259928E-2	9.1451777394123607E-2	Not Significant
0.37082397422644398	0.64024723930083405	-0.894946	-7.9883404084777704E-2	LRRC40	0.44590086581990601	0.99202779196938495	Not Significant
0.44923594128716499	0.71735039627639596	0.7567	0.130095635089685	SRSF11	0.332190860020806	0.80020704754843897	Not Significant
1.01400902954774E-2	5.25722112208011E-2	2.57119	0.207913306923659	ANKRD13C	2.9455676026271398	4.5912583759793204	Not Significant
0.79562889816789695	0.93897590804512099	-0.259011	-2.1174896699437701E-2	HHLA3	6.29654571369717E-2	0.22862241017843399	Not Significant
2.0276244737777202E-3	1.4515947937272299E-2	3.08645	0.312346533255496	CTH	4.23250737621309	6.2008903811204599	Not Significant
2.9682516235851101E-3	1.9815965007591599E-2	2.97127	9.6285976088127806E-2	AL354872.2	3.9212673526630302	5.8197821784345702	Not Significant
0.74695086849376102	0.91583325210729405	-0.322666	-1.6489894266830299E-2	LINC01788	8.7920970063326498E-2	0.29175586777440998	Not Significant
3.3737282173599198E-4	3.4528951249875E-3	3.58522	0.40612133902796699	PTGER3	5.6685422331793101	7.9943219431538299	Not Significant
2.0387888389662101E-2	8.9252105597115397E-2	2.31927	7.1029009502959803E-2	AL031429.1	2.4162902664761399	3.89281426083451	Not Significant
2.0594008820468e-10	1.07719584881968e-08	6.35924	0.112792973381006	ZRANB2-AS1	18.346319515681	22.303435823397201	Not Significant
2.6688836134377801E-2	0.10882139614200299	2.21616	0.29694885399042398	ZRANB2	2.2180473081775598	3.6235099233213899	Not Significant
6.4551350308604094E-2	0.20555165571124001	1.84843	5.5356942359804998E-2	NEGR1	1.58205791064155	2.7402942431072899	Not Significant
0.36740683527093299	0.63682952922052805	0.901356	4.0251077840009197E-2	LRRIQ3	0.451253274263685	1.0012855019350499	Not Significant
0.399848026067811	0.67162528374347896	-0.841906	-5.9926883472345399E-2	FPGT	0.39805470746016602	0.91667073889815298	Not Significant
9.3826434042045798E-2	0.26610438226210498	-1.67561	-6.2233711239724397E-2	FPGT-TNNI3K	1.32386663265569	2.3663086498567401	Not Significant
0.93538033426561995	0.987200364832581	-0.0810782	-3.3930330112364E-3	TNNI3K	1.2882256268094401E-2	6.68020577881792E-2	Not Significant
5.76762429904807E-3	3.38086023608156E-2	-2.76092	-7.3868122774188902E-2	AC135803.1	3.3870400011583199	5.1554950165147799	Not Significant
0.66938110514278504	0.87524003001558603	-0.427002	-8.2357134551503897E-2	CRYZ	0.13325711022556599	0.40140171716022699	Not Significant
2.7829362665195999E-2	0.111941321163211	2.1998	0.29813816970156098	TYW3	2.18978046316575	3.5816636047056298	Not Significant
0.16776393303186099	0.39125596425248799	1.37946	0.326359500973054	ACADM	0.93839329314814701	1.78519744826736	Not Significant
7.11814378122681E-2	0.22059398360054699	1.80439	0.25668614387599598	RABGGTB	1.5114314454242801	2.6425231994375098	Not Significant
8.6052131819800204E-2	0.25041859341935302	1.71666	0.12694354612695299	PIGK	1.38462138764333	2.4528019824327401	Not Significant
0.95202190294946998	0.98896123653649703	0.0601685	2.8602358155118399E-3	AK5	1.1100142731701901E-2	4.9167237155571801E-2	Not Significant
0.51436645823146798	0.76656746936685305	0.652062	6.6812626965659302E-2	AC118549.1	0.26583256188669302	0.66481931380004899	Not Significant
0.84905645853230705	0.96356033744566805	0.190324	2.53729332518862E-2	USP33	3.7120169896283597E-2	0.16362959484376599	Not Significant
0.28647916540455198	0.54846598725142204	-1.0659	-0.130453052371271	MIGA1	0.60063001167012597	1.25008946657269	Not Significant
7.8036030339062199E-4	6.7605256906625904E-3	3.36004	0.152824328490831	NEXN	4.9966546270598799	7.1557548175123902	Not Significant
0.65363023293222799	0.86733119594195995	-0.44873	-5.3433555367375103E-2	FUBP1	0.142334372906014	0.42521348048986002	Not Significant
8.6171269116600592E-3	4.6233071147911198E-2	2.62707	0.27332254717315202	DNAJB4	3.07405991126311	4.7540035547767898	Not Significant
0.96710109447543802	0.99226014328923096	-0.0412447	-7.8303243046965992E-3	GIPC2	7.7699648574993804E-3	3.3452244551207197E-2	Not Significant
6.5903153093386804E-2	0.20866142396666501	-1.83916	-7.4314309732369202E-2	AC103591.3	1.56704232162617	2.7195689919811601	Not Significant
8.3321279139610196E-2	0.24483398254642899	1.73179	5.88205807765819E-2	PTGFR	1.40717492038661	2.4850513105755501	Not Significant
0.23647800533826499	0.48587849335699501	-1.18386	-7.6384879722486795E-2	IFI44L	0.72179670000900598	1.4419000760588501	Not Significant
0.70618186402448802	0.89646204973232901	0.376993	1.8125200392147801E-2	IFI44	0.109299318419873	0.34788247689310697	Not Significant
0.90347226231806599	0.98023813199535104	-0.121277	-5.34889861028995E-3	ADGRL4	1.99597450032621E-2	0.10150986967782299	Not Significant
0.88694321462395598	0.97558935883406295	-0.142174	-9.5538438651541699E-3	LINC01781	2.4713520004014999E-2	0.119974318311577	Not Significant
0.157112614107667	0.374680367234971	1.41489	9.6614105177276699E-2	ADGRL2	0.98168197051205497	1.85079244345144	Not Significant
1.1587843956479001E-2	5.8392352677955998E-2	-2.52462	-8.1422520838771203E-2	LINC01725	2.8405703450175799	4.4577986651236703	Not Significant
0.12810761448178701	0.32837711307040401	-1.52165	-7.2577820085856906E-2	TTLL7	1.11359259606633	2.0548846301458998	Not Significant
2.61413593025183e-06	5.41745275019293e-05	4.70001	0.111476710174174	AL359504.2	9.8232997322793896	12.8545769432528	Not Significant
3.4196788409017998E-3	2.22663975975117E-2	2.92751	0.34864457586092201	PRKACB	3.8046765711247401	5.6782086384861499	Not Significant
1.6932857156805401E-2	7.7602085417949204E-2	-2.38831	-6.2299718431374197E-2	SAMD13	2.5561609782114201	4.0784993341223004	Not Significant
0.83746419007707595	0.95800975649541498	-0.20514	-2.2816574218961501E-2	RPF1	4.2897316829926098E-2	0.17737677431399501	Not Significant
0.54395269802587898	0.79033717655974201	0.606854	0.12209690269533	GNG5	0.235295618804921	0.60889298806506298	Not Significant
2.25998199259919e-06	4.77425406037162e-05	4.72967	0.54204019376066803	CTBS	9.94968772096402	13.0001537125883	Male-biased
0.21262643027230299	0.45494032439394599	1.2464	0.16601517370232599	SSX2IP	0.787589023810919	1.5482185015524501	Not Significant
0.89415735773414196	0.97829042884720596	-0.133047	-3.8633244225538101E-3	MCOLN2	2.1948691020352299E-2	0.111873503934935	Not Significant
3.74710564228458E-4	3.76703705527546E-3	3.55772	0.17102715096774199	MCOLN3	5.5814665135073804	7.8893566587311197	Not Significant
0.108581283805463	0.293057825198484	1.60465	0.13995036404656699	SYDE2	1.22738533381091	2.2202562269841701	Not Significant
0.59466969023244398	0.82885377178415898	-0.532088	-4.4524827948158603E-2	C1orf52	0.18771153049827199	0.51974917005161902	Not Significant
2.24695979062743E-4	2.4671305214673698E-3	3.68999	0.36045745555532499	BCL10	6.0046995358756297	8.4007622736249505	Not Significant
0.92487341138650603	0.98631361769513404	-0.0942976	-1.8623467441781401E-2	DDAH1	1.37809042685376E-2	7.8098403390005497E-2	Not Significant
2.12334343606153e-08	7.37705715837553e-07	5.60329	0.53148297017664203	CYR61	14.119720850899199	17.667688805091	Male-biased
0.14149666182536999	0.350465696553313	1.47028	0.109111665008104	ZNHIT6	1.04849244733042	1.95547915351727	Not Significant
0.25361375154878801	0.50683419261300899	1.14164	0.12063245041500301	ODF2L	0.67957136514522998	1.3719428325391001	Not Significant
4.1681922054528302E-2	0.15099444035853299	2.03678	0.33208728054619202	SH3GLB1	1.8905122616627099	3.17768776804825	Not Significant
0.26546241727428299	0.52241146256601001	1.1136	0.157618999323865	SELENOF	0.64929975913581395	1.3262820028424001	Not Significant
4.5571848527617101E-2	0.160654754128566	-1.99943	-0.15610309111231499	HS2ST1	1.8284976007764899	3.0884651099555098	Not Significant
0.120561883618152	0.314668514138704	-1.55247	-0.21973790245757699	LMO4	1.1562355303184699	2.1155921008795802	Not Significant
6.8305672466745298E-3	3.8620152268840503E-2	2.7052	0.37671852928087801	PKN2	3.2539810592438001	4.98634755662634	Not Significant
0.685662263053337	0.88475685387698499	-0.404753	-4.6818099594244003E-2	GTF2B	0.122442413104473	0.37737010040001701	Not Significant
3.6170571499806403E-2	0.1359633654229	2.09511	0.22069432227556801	KYAT3	1.9953698014236501	3.31950943276125	Not Significant
0.46819584276482201	0.732276180897378	0.725428	5.1403500156645403E-2	RBMXL1	0.31159753987128602	0.75886860315137294	Not Significant
3.23684345932664e-07	8.52830037843032e-06	-5.11037	-0.42228460861622202	GBP3	11.6721204685497	14.9434970369838	Not Significant
0.88307498979038401	0.97435883710428095	0.147074	1.27365608404174E-2	GBP1	2.5975627269929899E-2	0.124345155834273	Not Significant
1.13007174511633e-09	5.08532285302347e-08	6.09197	0.39201349188432999	GBP2	16.7943222252139	20.6009847149843	Not Significant
0.96733172621697205	0.99232357932592097	-0.0409554	-2.32333140722462E-3	GBP4	7.7060360486625899E-3	3.3213795595875201E-2	Not Significant
0.95732069670607101	0.99030129386670795	-0.0535166	-2.0391518423647E-3	GBP5	9.74604491558617E-3	4.3616837388814403E-2	Not Significant
0.147414597106096	0.35988022134646802	1.44877	7.3297091788771598E-2	LRRC8B	1.0219840213770901	1.9145062735595799	Not Significant
0.214699694872936	0.45785590113191899	-1.24077	-4.2635958384133199E-2	LRRC8C	0.78120077072272798	1.5385149952771	Not Significant
4.3921857817895399E-2	0.15666641534188899	2.01493	0.164676985803826	LRRC8D	1.8536364771481399	3.1253431826323301	Not Significant
1.59361658431015e-05	2.6054804016835398E-4	4.3161	0.49741181431932302	ZNF326	8.2527232985396495	11.0469194503551	Not Significant
0.185552242215343	0.416632826453744	1.32388	0.16266111749429901	ZNF644	0.87554995716315298	1.6844188073914801	Not Significant
0.40824522047379802	0.67905139641118095	0.826998	0.10212478339967	TGFBR3	0.38705846001538102	0.895887254551477	Not Significant
0.17952715349413401	0.40801625794121299	-1.34225	-7.7713150440986201E-2	BTBD8	0.89644825747675205	1.7174288095465799	Not Significant
5.4465125201845703E-2	0.18294861368155499	1.9232	0.116792110666047	GLMN	1.69854996512664	2.9101946866925301	Not Significant
0.24986043314200199	0.50251293784805695	1.15071	0.131689770619319	RPAP2	0.68813389241904599	1.38685278444117	Not Significant
0.22439133559433999	0.47108222482964501	1.21496	0.12561195392868901	EVI5	0.75272262519230004	1.49436371751246	Not Significant
0.778125970968643	0.93176450702428204	0.281765	6.1885307763295698E-2	RPL5	7.0675171090868405E-2	0.25086685149865501	Not Significant
0.28546129175153501	0.54710064978759199	-1.06815	-4.1788264212947998E-2	FAM69A	0.60312249021868802	1.2536488396329899	Not Significant
0.264962135722142	0.52164420470296702	1.11476	9.8992885036099501E-2	MTF2	0.65076952368039898	1.3281683472722099	Not Significant
2.3719104442258901E-2	9.9894461316714603E-2	2.26177	0.299935211025181	TMED5	2.30364103713974	3.74147446095074	Not Significant
8.8809392844573495E-2	0.25607671756953398	1.70177	6.4423949784788895E-2	CCDC18	1.3622782013910699	2.4212628593010899	Not Significant
5.2201622994539697E-2	0.177858971160126	1.94155	0.23465715786017199	DR1	1.7267643395763099	2.9526416927274699	Not Significant
0.127351892210677	0.32697211955920003	1.52467	0.25675834461132502	FNBP1L	1.11788037300668	2.0608012193185901	Not Significant
0.52295754062856203	0.77387233932663702	0.638801	5.8892848501798101E-2	BCAR3	0.256348355266387	0.64825500247944801	Not Significant
0.34523848194380402	0.61248504149604899	0.943882	0.114594858105819	DNTTIP2	0.49023075890874601	1.06351984874438	Not Significant
0.528601526318767	0.77862058186079497	0.63015	9.44914751839009E-2	GCLM	0.25023140970770302	0.63752038934209798	Not Significant
2.7537565902921798E-4	2.9147667944364902E-3	3.6379	0.489510541864416	ARHGAP29	5.8379654642885797	8.1973743596382107	Not Significant
0.15246430070405201	0.36786067446467102	-1.43092	-0.23124716201709	ABCD3	1.0000510144992101	1.8808248040828099	Not Significant
2.24365844579551e-17	3.11802534011288e-15	8.48605	0.21157147427019701	F3	33.401576497267399	38.335838812579098	Not Significant
0.55116560128429204	0.79605661192258903	0.596022	5.5839663219822401E-2	SLC44A3	0.22808497516093201	0.59571996818891504	Not Significant
4.77780383532651E-2	0.166278834681447	1.97943	0.38000935641783301	CNN3	1.7940891727925301	3.0411891937400699	Not Significant
1.69328634646458e-05	2.7399924613168299E-4	4.30268	0.29830538460434503	AC105942.1	8.2023852029242104	10.986254240583801	Not Significant
7.9216709840852398E-2	0.23684810419617899	1.75531	0.145708402887367	ALG14	1.4403362538826301	2.5355680195764601	Not Significant
0.118189150105435	0.31051387034722999	1.56247	0.109901383807769	TMEM56	1.1695267076007501	2.13546897090156	Not Significant
0.70027907371466602	0.89266689477566497	0.384948	1.00907380816538E-2	AC092802.1	0.11354178586256899	0.35627634665394903	Not Significant
0.87042186113772602	0.97169638531953795	-0.163124	-4.7981914269825399E-3	RWDD3	2.8711884098856399E-2	0.13877728699903	Not Significant
0.83579479274361301	0.95774571247403695	-0.207277	-1.3593051696552699E-2	PTBP2	4.3172972076460897E-2	0.17937215925380701	Not Significant
0.41937511021826102	0.68947369373043998	-0.807518	-6.6485956202193205E-2	DPYD	0.37182673515182602	0.868989508440699	Not Significant
0.25896068064048	0.51368145089264095	1.12887	0.132355791366706	SNX7	0.66615195099355695	1.35107904100615	Not Significant
0.121974055614941	0.31718624809058599	-1.54659	-7.7996177184010099E-2	PALMD	1.1482661442262501	2.1039469157579198	Not Significant
3.6048837764586401E-3	2.32798303103878E-2	-2.91106	-6.4502039612622006E-2	FRRS1	3.7601679452181598	5.6254657483048396	Not Significant
5.0566420513928198E-3	3.0566269116628301E-2	2.80363	0.34646070091016401	AGL	3.4878581944714799	5.2870526421870503	Not Significant
0.22183404671255399	0.467791968484149	-1.22169	-4.0191499984374997E-2	AC118553.1	0.75973159367514798	1.50582571398605	Not Significant
0.50359686148771499	0.75828399315788897	-0.66885	-6.0908313906931702E-2	SLC35A3	0.27669730234956702	0.68597920898443199	Not Significant
2.87900990860308E-2	0.11473212484075999	2.18646	0.106442068605709	SASS6	2.16515521698383	3.5477237326817699	Not Significant
8.32755566874579e-06	1.4980089036100401E-4	-4.45743	-0.33623281637649299	TRMT13	8.8062035432339005	11.695940581972	Not Significant
0.55285225303248697	0.79738305725839398	0.593499	8.7394963991743596E-2	DBT	0.226420091741935	0.59266448669681804	Not Significant
0.92594044264217501	0.98651201940056599	-0.0929544	-3.86258589515175E-3	RTCA-AS1	1.35797697107033E-2	7.6945363205478207E-2	Not Significant
0.22748945942769	0.47519349946765399	1.20688	0.169504453845748	RTCA	0.74403319059870299	1.4806513738504801	Not Significant
9.4918755812231206E-2	0.267702619108312	1.67006	0.10020619898342099	CDC14A	1.31787854475953	2.3547339552519402	Not Significant
0.63163274834010397	0.85262300806789604	-0.479435	-4.2167537243366401E-2	VCAM1	0.159437789244675	0.459447148134634	Not Significant
0.44702377068142801	0.715030679995173	0.760397	5.1411762904143302E-2	EXTL2	0.33542982812453997	0.80514350752425401	Not Significant
1.4599867531773401E-3	1.11205331683443E-2	-3.18284	-0.116826196670179	AC104506.1	4.4989620445155598	6.5293279164692599	Not Significant
1.1085748148732699E-2	5.6363156387476999E-2	2.54016	0.198812773365658	SLC30A7	2.8759395894836799	4.5020949461992199	Not Significant
0.71766232538513597	0.90163390132446097	-0.361589	-3.0838654993814898E-2	DPH5	0.10354671567193199	0.331756119465626	Not Significant
0.48246683559388598	0.74239767635077503	0.70235	3.3580642510930299E-2	AC093157.1	0.29787022743048802	0.72884309508586498	Not Significant
0.80944340257694503	0.94564556636694497	-0.241146	-8.6422025937577494E-3	S1PR1	5.5887445708995398E-2	0.21140842482886299	Not Significant
0.91950027187317196	0.984601082544448	-0.101064	-3.0839424885287701E-3	OLFM3	1.5518712182257401E-2	8.3924939262794498E-2	Not Significant
7.35811099246027e-09	2.78880276251669e-07	5.78435	0.53824055649487001	RNPC3	15.092483264599799	18.727462595781201	Male-biased
0.93450135790997102	0.987200364832581	-0.0821835	-5.0865981714602803E-3	PRMT6	1.2882256268094401E-2	6.7742199000394299E-2	Not Significant
0.26569927917752201	0.52273244723683299	1.11304	0.21150870891708701	VAV3	0.64868551897633997	1.32539013913867	Not Significant
0.194703164973408	0.428958247357486	1.29682	0.14940097577554301	SLC25A24	0.84639569029757999	1.63627911109456	Not Significant
0.40303877970789898	0.67379109592634301	-0.836219	-2.4518211122944802E-2	HENMT1	0.39483516281005498	0.90872249410200501	Not Significant
6.1947482112870598E-3	3.5753483670600203E-2	2.7375	0.33144343224572698	PRPF38B	3.3311075692581298	5.0840534085870503	Not Significant
1.1185720746975899E-2	5.67727893361335E-2	2.53701	0.35486370330649702	STXBP3	2.86869812902497	4.4931172474057197	Not Significant
1.2397878509335001E-3	9.7579082659535604E-3	-3.2299	-0.12188250808184201	GPSM2	4.6296772185392596	6.6928150019592598	Not Significant
2.5387701252497E-3	1.7503258323415299E-2	3.01896	0.17306705856082499	CLCC1	4.0453682254744097	5.9760755178732499	Not Significant
0.39313094687682398	0.66459525008693898	-0.853967	-5.6477762809390798E-2	WDR47	0.40857707011255301	0.93361252445119702	Not Significant
5.8997875019749296E-3	3.4394300495160998E-2	2.75351	0.290851164747851	TAF13	3.3698644116099801	5.1328389453334999	Not Significant
0.42471015086308	0.694379052881679	-0.798288	-3.4361906842739598E-2	AL356488.3	0.36473728187198501	0.85634834069334997	Not Significant
1.92122153967263E-3	1.39229628450202E-2	3.10245	0.286549661154754	TMEM167B	4.2742157986629996	6.2547940766641901	Not Significant
1.6687994793199601E-2	7.6902576785956994E-2	-2.39366	-0.37257150640979603	SARS	2.5652158947620101	4.09306569273242	Not Significant
0.157049584693711	0.374680367234971	1.4151	6.9692199598809998E-2	CELSR2	0.98168197051205497	1.85119369742179	Not Significant
0.37355311713075601	0.64231623350298195	0.889852	8.9153632069464098E-2	SORT1	0.44267452101787302	0.98469506998061895	Not Significant
5.5855636007290502E-2	0.18625115041245399	1.91224	0.33169808706352699	PSMA5	1.6806592450303799	2.8849848452675402	Not Significant
0.79856319697564104	0.94074980413565801	0.25521	1.3291187628691E-2	SYPL2	6.1078057708816302E-2	0.224941169843134	Not Significant
2.32932298922339e-13	1.94224431601421e-11	7.33204	0.22909113894108701	AMIGO1	24.664591854585801	29.0880285461315	Not Significant
5.0160055676316803E-2	0.17268515710097301	1.95868	0.25129500121609999	GNAI3	1.7562852436668399	2.9925362726836702	Not Significant
0.346569658012996	0.61400136262145	0.94128	6.2482215068673803E-2	AMPD2	0.487758131584282	1.0596714473301101	Not Significant
0.62460602650882602	0.848795937662987	-0.489338	-5.8312496640393903E-2	GSTM4	0.16393647767050501	0.47063418559048698	Not Significant
0.190268625794178	0.423067885589407	-1.30982	-4.4804703361003999E-2	GSTM2	0.86022262678539796	1.65931838535472	Not Significant
0.198093198831024	0.43359652461855502	-1.28703	-0.17604133593507501	GSTM3	0.835640844067432	1.6190176578658599	Not Significant
0.53552454883462297	0.783743857871668	-0.619603	-1.7666463063824599E-2	CSF1	0.24367302391207099	0.62450854731665695	Not Significant
0.211228693697911	0.45249610596462098	1.25022	0.235963198150862	AHCYL1	0.79297612148223295	1.5548138760661301	Not Significant
0.46201335638818197	0.72815647396069305	-0.735546	-3.9009620447167999E-2	STRIP1	0.31723931712185299	0.77216147838715299	Not Significant
5.8103360007299499E-4	5.3901513619337097E-3	3.44072	0.16935324027153201	KCNC4	5.2231818124641096	7.4507019713335998	Not Significant
2.2329298832247099E-2	9.5422915570425898E-2	2.28485	0.12620358493235501	RBM15	2.3494365242318	3.8018556138806998	Not Significant
0.56620881489750297	0.80671524285577401	0.573651	0.100125170061799	SLC16A4	0.21478453189632199	0.56879233790291495	Not Significant
0.49856017325810298	0.75533812204752204	-0.676766	-0.147399979045226	LAMTOR5	0.28058978621365099	0.69603098822281395	Not Significant
0.96690105354609002	0.99226014328923096	-0.0414957	-3.0172010588157298E-3	CD53	7.7699648574993804E-3	3.3659111880972703E-2	Not Significant
7.9389706306439607E-3	4.33159771706614E-2	2.65485	0.21905228221633499	LRIF1	3.1392337242578501	4.8359716556232604	Not Significant
6.2968018641199504E-3	3.6195120204339098E-2	2.73212	0.275291801178282	DRAM2	3.31883097022199	5.0677134150936496	Not Significant
0.28791613160887602	0.55017675459097004	-1.06272	-7.5257523596337E-2	CEPT1	0.59751568040095404	1.24508605094737	Not Significant
0.24155795455325901	0.49189541815722498	1.17113	0.101977386166441	DENND2D	0.70948914980599798	1.4206458572332801	Not Significant
0.27367120581378501	0.53184663317937997	1.09467	7.7100383603622105E-2	PIFO	0.63140011469957402	1.2958278719269001	Not Significant
0.36374131318949698	0.63248688842751799	-0.908274	-2.7523209564005498E-2	OVGP1	0.45809578835419101	1.01131234204758	Not Significant
5.2576405208322102E-2	0.17855068131958901	1.93847	0.15561753350479199	WDR77	1.7228827891013601	2.9454878300601601	Not Significant
0.47764717822246699	0.73891179213177605	-0.710102	-0.14086019033917199	ATP5PB	0.30257672627877702	0.73888293990951603	Not Significant
0.848589314506217	0.96356033744566805	0.19092	1.3234008318807999E-2	C1orf162	3.7120169896283597E-2	0.164179938201963	Not Significant
0.94924042659740904	0.98888210892311001	-0.0636612	-1.56213547760479E-3	ADORA3	1.1180156766798101E-2	5.2093165148988603E-2	Not Significant
0.145348093900112	0.35657826774560097	1.4562	0.220277493927341	RAP1A	1.0312015183557901	1.9286237659255601	Not Significant
0.76485878399116003	0.92506145914676796	-0.299109	-2.21172664559902E-2	DDX20	7.7895101356074498E-2	0.26806405828554403	Not Significant
1.4986880748855199E-2	7.0860251706144795E-2	2.43285	0.209097854786224	CTTNBP2NL	2.6470456273898901	4.2005800773233002	Not Significant
1.60536783710029E-3	1.2033891639818399E-2	-3.15524	-0.18821155900726	ST7L	4.4200283067268904	6.4344023666643899	Not Significant
0.22195571451698701	0.46792321392117597	1.22137	0.146712352485624	CAPZA1	0.75945106934390705	1.5052774011671901	Not Significant
0.70740913419044404	0.89661968686757798	-0.375342	-2.6916647243314301E-2	MOV10	0.109123490254946	0.34614608995252499	Not Significant
0.87312537018772696	0.97246421956557205	-0.159691	-5.93999502599193E-3	AL603832.1	2.79219963868776E-2	0.13567612499078299	Not Significant
0.52661365360141699	0.77717319519001504	-0.633192	-0.117014491452005	RHOC	0.252092051021095	0.64128810441438999	Not Significant
0.83212971882892195	0.95602518758307398	0.211973	1.38646068800387E-2	SLC16A1	4.4971019433588097E-2	0.18376693825995699	Not Significant
0.81347113402627103	0.94731339064243603	-0.235953	-7.5540730487085404E-3	SLC16A1-AS1	5.4125310612635098E-2	0.206444836632666	Not Significant
0.25307002920728899	0.50617576746342996	1.14295	8.3290770581987597E-2	LRIG2	0.68087130348393898	1.37408903326964	Not Significant
6.5885341206150996E-4	5.9485650420203198E-3	-3.40654	-0.313014437135608	MAGI3	5.1246052579189696	7.3250094881725696	Not Significant
5.68403695122284E-2	0.18877981205150801	-1.90462	-9.6351333261619002E-2	PHTF1	1.66717395868119	2.8675084748555002	Not Significant
0.51807632490099498	0.76954122450713702	0.646322	7.4022757359572894E-2	RSBN1	0.26196075402950098	0.65763270220820003	Not Significant
0.90642623523010901	0.98051198598312606	0.117549	4.4898344851384301E-3	PTPN22	1.96804090623438E-2	9.8245625258593594E-2	Not Significant
0.75448292720764598	0.92014071179285795	0.312737	1.2324065615315301E-2	AP4B1	8.3228673033410597E-2	0.28172262898565498	Not Significant
2.5527205011658598E-4	2.7558882790575901E-3	3.65739	9.4797471371944206E-2	DCLRE1B	5.8940154640044904	8.2731807182976507	Not Significant
6.3614528414020098E-3	3.6463240609330101E-2	-2.72875	-8.0589079785149703E-2	HIPK1-AS1	3.3114506324599802	5.0574984935345197	Not Significant
0.52605264077685598	0.77650694397708397	0.634051	6.4713216755596797E-2	HIPK1	0.25294969377132798	0.64235399372930801	Not Significant
7.8484804243511799E-2	0.23586381459066699	1.75961	3.5186530952340297E-2	OLFML3	1.4445006973371	2.5448502494478999	Not Significant
0.88034323333838904	0.973618267345842	-0.150536	-5.9418068621047704E-3	SYT6	2.6735974804226001E-2	0.127443409670355	Not Significant
0.91435025983250096	0.98330285510398996	-0.107554	-1.37106658281177E-2	TRIM33	1.6838113606231699E-2	8.9541564489718603E-2	Not Significant
0.13679840021838099	0.34163448257497397	1.48786	0.2194578436921	BCAS2	1.0740138778561299	1.9892469681721501	Not Significant
0.80710119073841902	0.944728272396126	-0.24417	-7.2941254702615001E-3	DENND2C	5.6857935274609597E-2	0.214306227323425	Not Significant
1.3238515486245399E-3	1.0310766869095E-2	3.21109	0.30384542594061698	NRAS	4.5745666026238698	6.6272099511489797	Not Significant
0.45428392907144399	0.72183017753141498	0.748303	0.15103340005968999	CSDE1	0.32596537893112298	0.78903288198789701	Not Significant
2.07866815619481E-2	9.0439291326155302E-2	2.31197	0.27342497071726501	SIKE1	2.40307646744832	3.8734428068822799	Not Significant
0.54010925476802796	0.78737470729830095	0.612655	2.4543702645641301E-2	TSPAN2	0.23905102278381701	0.61598383624399	Not Significant
0.224917785347786	0.47162864013385503	1.21358	8.0298686683899598E-2	VANGL1	0.751563382447342	1.4920203420062801	Not Significant
0.18299223276340301	0.41310955556955498	1.33163	3.8716681642901998E-2	SLC22A15	0.88404245347547294	1.69831157095732	Not Significant
0.51834806121945398	0.76978352726932997	-0.645902	-1.2492958644854699E-2	MAB21L3	0.26164593707626899	0.65710832951237297	Not Significant
0.28345741826228898	0.544667060304724	1.07261	0.26511492593490898	ATP1A1	0.60758056951686801	1.2606933672285201	Not Significant
0.51020267110663797	0.76392974151648796	-0.658531	-3.8161967846543403E-2	LINC01762	0.26927945541017601	0.67294723787723698	Not Significant
0.76702170180954499	0.92540533129108504	-0.296276	-1.2925226759404501E-2	AL390066.1	7.7523441459175293E-2	0.265240183608973	Not Significant
0.88376175821663605	0.97452233896997598	-0.146204	-1.0425990193938001E-2	CD58	2.5807836777532199E-2	0.12356775694712201	Not Significant
0.100902855758579	0.27962814865647401	1.64055	9.7659934064576695E-2	IGSF3	1.2742945989528101	2.29359704916304	Not Significant
0.89721212538109096	0.97898405644499698	-0.129185	-7.3236730717487599E-3	CD2	2.1239922135823899E-2	0.108462961736044	Not Significant
3.82540395318475e-05	5.5331735751422298E-4	4.11845	0.11202489118876501	PTGFRN	7.4995788376608497	10.1712613945922	Not Significant
0.59496663393792704	0.82900972197107203	0.531659	3.1892269983367E-2	TTF2	0.18752339656811401	0.51924995242415295	Not Significant
0.82586768992394199	0.95385331355910397	-0.220007	-9.0576561917950198E-3	VTCN1	4.7245378728042603E-2	0.19132069998175899	Not Significant
0.450044534626449	0.71799451641304501	0.755352	9.4081067021772505E-2	MAN1A2	0.331293347270814	0.79840873527801504	Not Significant
9.4738205363690001E-2	0.26740622481686699	-1.67097	-0.14609956363961499	TENT5C	1.3189863355393701	2.35663792441779	Not Significant
0.47638211686054699	0.73775991549199704	0.712143	5.4808869036181901E-2	GDAP2	0.304136825070488	0.74153498028166098	Not Significant
5.3115771462069999E-2	0.17990073628938699	1.93406	0.14345946442173699	WDR3	1.7153500452636701	2.9352813804826701	Not Significant
6.6323957790381796E-3	3.7726408574585098E-2	-2.71497	-0.10181078692276301	SPAG17	3.2773949370640998	5.0157891857527099	Not Significant
4.4830873032689301E-3	2.7713808340094698E-2	-2.84224	-0.22746812903090299	WARS2	3.5858244939644202	5.4074433397024597	Not Significant
0.94976655818365296	0.98888210892311001	-0.0630005	-3.0982999515110298E-3	LINC01780	1.1180156766798101E-2	5.1539052811412502E-2	Not Significant
0.65113951772196199	0.86572168852437104	-0.452185	-9.8026680365100302E-2	HAO2	0.14419179790989201	0.42903134679834398	Not Significant
3.8870816229382599E-2	0.14345061704022399	2.06565	0.143448004562507	ZNF697	1.94176443513339	3.2475115353834298	Not Significant
0.76260808744657105	0.92448213799325696	-0.302061	-5.4534042029029201E-2	PHGDH	7.8521549062798707E-2	0.27101102651843301	Not Significant
1.4057882575512601E-3	1.0818158822361101E-2	-3.19378	-0.17559592262736501	HMGCS2	4.5265291843353399	6.5671570961160404	Not Significant
0.16412629711738699	0.38554134474747498	1.39136	8.8836914553808502E-2	NOTCH2	0.95310684206039198	1.80711904316185	Not Significant
7.77472877887069E-4	6.7569988683551501E-3	3.36107	0.41388197608489802	SEC22B	4.9971764418895201	7.1594617982658697	Not Significant
5.3627387821509498E-2	0.18086324586483399	1.92992	3.6798930405494902E-2	NBPF26	1.71001408099443	2.9256953745852701	Not Significant
2.2307712643435998E-3	1.5724108737976399E-2	-3.05794	-0.24171600636914101	LINC00623	4.1525601560320098	6.1054078948553103	Not Significant
0.79477994036698996	0.93859915476981504	-0.260111	-5.9398148882654602E-3	FCGR1B	6.3366776144476902E-2	0.22969000721508501	Not Significant
8.66953614841147e-05	1.11012353119903E-3	-3.92568	-0.18441318672370499	SRGAP2C	6.8032839804816003	9.3531101763689204	Not Significant
0.919721985436046	0.984601082544448	-0.100785	-2.38966418363489E-3	AC239800.2	1.5518712182257401E-2	8.3683844351000597E-2	Not Significant
0.51596791139194997	0.76809967905701404	-0.649582	-2.17467383124323E-2	AC239800.3	0.26383576381769402	0.66171070265918297	Not Significant
0.53573150715193096	0.78385570952504302	-0.619288	-7.0754332098375894E-2	AC245595.1	0.24353031954305901	0.62412216290608402	Not Significant
8.3974569132941906E-2	0.246039586080912	1.72814	8.8587408410812099E-2	SRGAP2B	1.4022628369677601	2.47724127439374	Not Significant
5.74149059703849E-3	3.37000535043563E-2	-2.76241	-8.4910396921005896E-2	AC245014.3	3.39025585395872	5.1600364164680004	Not Significant
0.161921599883418	0.38222126200623502	1.39868	7.1732795093435595E-2	GPR89A	0.96175561814705701	1.8206430122289301	Not Significant
0.84669231199705697	0.96281588697799902	-0.193342	-4.0594038297737903E-2	PDZK1	3.7893072401298397E-2	0.16641791833608599	Not Significant
0.93308645025995196	0.987200364832581	0.083963	2.2163823493759E-3	CD160	1.2882256268094401E-2	6.9257424056519606E-2	Not Significant
2.5037662726887198E-2	0.103841207694612	2.24094	0.30054775574666198	RNF115	2.2648923957529599	3.6873740786848201	Not Significant
0.69557196009143696	0.88904279550147303	0.391309	2.3843354108975302E-2	POLR3C	0.11760990570508099	0.36302080770633299	Not Significant
2.8289772753539002E-3	1.9095596608638798E-2	2.986	0.11124614145912599	PIAS3	3.9582975145592401	5.8678400194436797	Not Significant
0.51538144693353205	0.76746843263817899	0.65049	1.4365708763835699E-2	ITGA10	0.26465793047977298	0.66284797882442104	Not Significant
0.69346301093311702	0.88834511553518303	-0.394164	-3.2445484077041703E-2	PEX11B	0.118394967871636	0.36605737744405897	Not Significant
0.97017692727294103	0.99283228201389795	-0.0373867	-6.18931931246605E-3	RBM8A	7.1935294903430801E-3	3.0276824866974399E-2	Not Significant
0.34391424909163698	0.61114282206616699	-0.946476	-2.6663553071769399E-2	LIX1L-AS1	0.49242459579033898	1.0673629285795401	Not Significant
0.26242860308641702	0.51860106632510194	-1.12069	-6.7613769295987197E-2	LIX1L	0.656620349718673	1.3377762221881899	Not Significant
0.16342101913124099	0.38455241705908899	1.39369	0.15664363005871901	POLR3GL	0.95567517407667302	1.81142546877504	Not Significant
1.5621866277109601E-2	7.3010205894503105E-2	2.41778	0.57770291991037404	TXNIP	2.61715604083179	4.1590836617391602	Not Significant
0.50164024572527199	0.75759114459362098	-0.67192	-1.3133221339453599E-2	NBPF10	0.277611425940962	0.68987205818255204	Not Significant
0.477621607541103	0.73891179213177605	-0.710143	-2.0713721636781899E-2	NOTCH2NL	0.30257672627877702	0.73893647600689705	Not Significant
1.1716760269111099E-2	5.8853677113625102E-2	-2.52073	-9.7212228552733398E-2	NBPF12	2.8327009644134602	4.4467349605966504	Not Significant
2.5991168232417902E-4	2.7889841763400801E-3	3.65277	0.247241792897613	PRKAB2	5.8820778439491201	8.2551686680227494	Not Significant
0.78729872066610995	0.93568221392750595	0.269823	1.41259142815978E-2	AC242426.2	6.6479375187538894E-2	0.23914753375669601	Not Significant
0.85360836671266604	0.96490173909312305	-0.184518	-3.9582483980538201E-2	FMO5	3.5729007601611601E-2	0.15828277736424901	Not Significant
1.4500867869763499E-3	1.10748815761798E-2	-3.18481	-0.24326325082326999	CHD1L	4.5030756560038396	6.53613187125364	Not Significant
0.288218413760849	0.55038340496565297	-1.06206	-6.2199960645677899E-2	BCL9	0.59714014367937196	1.2440367051577801	Not Significant
1.63083300186108E-2	7.5644822648497298E-2	-2.40209	-0.158812667282306	ACP6	2.5817062793118901	4.11607925762143	Not Significant
0.493100163553083	0.75109551024768395	-0.685395	-2.13184359797421E-2	GJA5	0.28622245787735701	0.70704295406871598	Not Significant
2.76819052864377e-07	7.45705690993329e-06	5.13986	0.30707476458945998	GPR89B	11.8063497376853	15.0999017829692	Not Significant
0.50404237503294302	0.75879361364613096	-0.668152	-2.4323618156645101E-2	NBPF11	0.276025457342923	0.685094936998764	Not Significant
0.16375873862694601	0.38508296616406101	1.39258	6.4205272184370193E-2	NBPF14	0.954296471380365	1.8093610402299301	Not Significant
2.71158696483958E-3	1.85058956314882E-2	2.99894	6.3597159621454902E-2	NUDT4B	3.9896659148832798	5.9102212196031196	Not Significant
0.22839217821053601	0.47619716834717002	-1.20454	-0.16176899128101599	PDE4DIP	0.74192329129907097	1.4766910478001001	Not Significant
5.3577590734416002E-2	0.180841810681485	1.93032	6.0781445640274101E-2	NBPF9	1.7101326039898199	2.9266243816397099	Not Significant
0.260369884272172	0.51539493221031096	1.12554	0.10322395702404499	AC245297.3	0.66282181354347003	1.3456520271324801	Not Significant
3.1823621354240002E-2	0.12386047026259001	-2.14673	-3.8204508619710302E-2	AC245297.2	2.0885995867525602	3.44754645506096	Not Significant
0.95061416187513303	0.988955900563945	0.0619361	2.2371025198872599E-3	NBPF19	1.11055382788181E-2	5.0647017085371698E-2	Not Significant
0.55718251462497104	0.80102050150192305	-0.587039	-1.68574475254674E-2	FCGR1A	0.22186873735752199	0.58486241835679398	Not Significant
0.42919096182495597	0.69784146408221503	0.790589	1.5079285967461E-2	AC239868.2	0.35976333083946299	0.84585332663707802	Not Significant
0.51323357670653103	0.76582970757189806	-0.653819	-3.2659326002456003E-2	HIST2H2BE	0.26679544783174503	0.66702422221847801	Not Significant
0.28440880899986198	0.54597709474174605	1.07049	0.158733543758171	HIST2H2AC	0.60517825513964496	1.2573426075529099	Not Significant
6.6360227848863296E-3	3.7731898506122602E-2	2.71478	0.26687512714366501	BOLA1	3.27724942806026	5.0152424731326599	Not Significant
4.1015854963014999E-2	0.149306559861515	2.04347	0.20056603864976599	SF3B4	1.9017536379506801	3.1937965806144799	Not Significant
0.69405731415370997	0.88857138982377504	-0.393359	-2.9014544201561701E-2	MTMR11	0.11814028591091	0.36520073664941199	Not Significant
0.57728850608345195	0.81556245136186001	0.557356	4.11357065588265E-2	OTUD7B	0.20387727939721201	0.54941312689441102	Not Significant
0.57756570568379395	0.81583174662582902	0.556951	3.8105170205852003E-2	VPS45	0.203547138139204	0.54893306698236199	Not Significant
0.723175843375778	0.90385651165320602	-0.354221	-2.12877806114453E-2	PLEKHO1	0.101084657235611	0.32410287287385398	Not Significant
0.192458047111251	0.42579878536007298	1.30337	0.20286968555778401	ANP32E	0.85378837913351402	1.6478770860904499	Not Significant
3.7045804602183702E-3	2.38043644712581E-2	2.90253	0.34037708629968599	APH1A	3.7378863339716801	5.5981852627541802	Not Significant
0.12040978628641601	0.31452440711358798	1.5531	0.104000324719113	C1orf54	1.1566935997683001	2.1168544679619399	Not Significant
0.82935915096337798	0.954776737180694	0.215526	1.1322440466451301E-2	CIART	4.6277748889790603E-2	0.18710198369287201	Not Significant
0.64642553625773302	0.86297354705901497	-0.458739	-8.6897649675925295E-2	MRPS21	0.14737124067555099	0.43629726720635098	Not Significant
8.1576990878831504E-4	6.9912566245915204E-3	3.34776	0.218642608503718	PRPF3	4.9630949642742603	7.11137821728658	Not Significant
0.19626275351474901	0.43098127954484999	-1.2923	-0.162972111299407	RPRD2	0.84169062475245504	1.6283009383687099	Not Significant
0.97111954780406995	0.99283228201389795	-0.0362045	-2.76004780584326E-3	TARS2	7.1935294903430801E-3	2.9305700036417501E-2	Not Significant
5.74867747756975E-4	5.3434428357082798E-3	3.44361	0.60388987089968005	MCL1	5.2318851079683499	7.4613705475227903	Male-biased
0.53987323019173605	0.78737470729830095	0.613012	0.101435461226806	ENSA	0.23905102278381701	0.61642092588819497	Not Significant
0.93792416915642796	0.98766341178224903	0.0778799	7.2388727190065699E-3	GOLPH3L	1.24133156113905E-2	6.4086176360708194E-2	Not Significant
0.495413877582072	0.75316298956733996	0.681732	6.9866577523313003E-2	CTSS	0.283473620996261	0.70236174943656604	Not Significant
5.3921518556244302E-2	0.18163914580198701	1.92755	0.15052453681771	ARNT	1.70573327546116	2.9202256496395602	Not Significant
7.1286179283785202E-3	3.9924203530132603E-2	2.69098	0.16470456928083699	SETDB1	3.22077253423139	4.9436379022822203	Not Significant
6.9227398517378996E-4	6.1964551521515501E-3	3.39301	0.51239903233056205	CERS2	5.0837779000952299	7.2755287483750601	Male-biased
7.5661217419964497E-2	0.22995833959353501	1.7765	0.18198492266824101	ANXA9	1.4698571186673799	2.5814895692383999	Not Significant
6.9230757681933196E-3	3.8973232332859598E-2	2.70073	0.18059095117518101	MINDY1	3.2448802189382802	4.9728951329299402	Not Significant
0.83188427048721303	0.95590596395780203	-0.212288	-1.4596280479611401E-2	PRUNE1	4.50957348296743E-2	0.18406194580804799	Not Significant
4.4094966687399102E-2	0.15714089406286699	2.01328	0.163632433195434	C1orf56	1.8506124616562301	3.1214096371157098	Not Significant
0.22514618293824901	0.47199336751329801	1.21298	0.1156221067593	CDC42SE1	0.75079034537391698	1.49100538579488	Not Significant
5.3531079110276401E-2	0.18075346507579099	-1.93069	-4.9815975692225498E-2	MLLT11	1.7106212475832201	2.9274928757985998	Not Significant
0.42535665260635003	0.69527566313364897	-0.797174	-5.39172668316358E-2	GABPB2	0.363446874454872	0.85482727937139702	Not Significant
5.00057921781921E-2	0.17235098971683299	1.96	8.3693305374426596E-2	SEMA6C	1.7582222435534001	2.9956164366995002	Not Significant
0.78606368496425405	0.93521663814643796	-0.271428	-8.6077951775633092E-3	TNFAIP8L2	6.6977077979073693E-2	0.24071746570765801	Not Significant
0.243274749978767	0.49383067176700901	-1.16687	-9.7152624703380694E-2	SCNM1	0.70556259025558798	1.41356381600551	Not Significant
1.0620538898282499E-2	5.4388055954896798E-2	2.55512	0.12082325637822799	LYSMD1	2.9116107088796199	4.5449655207380104	Not Significant
0.23899355519430199	0.48877809129455202	-1.17753	-0.102032306367367	VPS72	0.71584669353975094	1.4313186931284301	Not Significant
0.77168184230229697	0.92849419528351196	0.290179	2.16375791162918E-2	PIP5K1A	7.4191149922960706E-2	0.25918293527279401	Not Significant
0.90895450799395106	0.98123888909845003	-0.114358	-1.9478446958779601E-2	PSMD4	1.8939333161397998E-2	9.5460232268286996E-2	Not Significant
0.53042477058827397	0.77957080234445197	0.627366	2.1294812682731298E-2	AL391069.2	0.24901176414801099	0.63407713948854405	Not Significant
0.25037499252985701	0.50278103050594103	-1.14946	-6.9850575622650402E-2	ZNF687	0.68760053069067895	1.3847955148319699	Not Significant
5.6092277328051205E-4	5.2413185967378102E-3	3.45024	0.29276336955037902	PI4KB	5.2511821717065503	7.4859273209539703	Not Significant
8.1517930641729602E-2	0.241335978873542	-1.74201	-9.9052107190069905E-2	RFX5	1.42156521314143	2.50693227505952	Not Significant
7.4172839094349199E-3	4.1118498011826397E-2	2.6777	0.48040951695587802	SELENBP1	3.1912971854520999	4.9039423387568704	Not Significant
0.96659784602016496	0.99221699379649797	0.041876	7.2490309261839803E-3	PSMB4	7.8134518717193104E-3	3.3972747982320903E-2	Not Significant
7.0950246823174801E-2	0.220359278860321	1.80587	0.19362576757008301	POGZ	1.5124959789355199	2.6457763965495098	Not Significant
0.21273495637973999	0.45499270541441	1.24611	9.48346682378121E-2	CGN	0.78747389221594299	1.54770822434724	Not Significant
0.54322247990556005	0.78996597661847301	0.607955	3.8222552810857797E-2	TUFT1	0.235765402020058	0.61023631937900502	Not Significant
0.76031405486982495	0.92296409418341796	0.305071	4.6865902572006603E-2	SNX27	8.0164946445687696E-2	0.27402370096592599	Not Significant
0.21858735985012101	0.46315034766449498	-1.23032	-2.55712863391339E-2	RIIAD1	0.76970355263033596	1.5205695281040199	Not Significant
0.122687883830259	0.31857125682762499	1.54364	0.19618117886622399	MRPL9	1.14390910268954	2.0981116784306599	Not Significant
0.30249239152066898	0.56518477633367004	1.03112	9.7630498146488998E-2	RORC	0.57060256354217997	1.1956991538253501	Not Significant
3.2609015783939301E-2	0.12625861751907699	2.13697	4.29474545938505E-2	C2CD4D	2.0694229555792698	3.4231664710549801	Not Significant
6.3758374305632999E-3	3.6507740548166898E-2	2.72801	0.28159676751530299	THEM4	3.3102309710645201	5.0552398349078498	Not Significant
0.691560290315687	0.887389496164386	0.396743	9.1150076099968405E-2	S100A10	0.11947127674882201	0.368804943947387	Not Significant
0.71774511058520096	0.90163390132446097	-0.361478	-8.2814781664997006E-2	S100A11	0.10354671567193199	0.33164077214599802	Not Significant
0.99088636903636695	0.99785551869071398	0.0114226	1.1817082592828999E-3	S100A9	2.1467840019718902E-3	9.1554141564488996E-3	Not Significant
0.99028923451112305	0.99768622825867603	0.0121711	2.9625459629344997E-4	S100A12	2.3164526472942101E-3	9.7582224509341602E-3	Not Significant
0.95012773278382001	0.98888210892311001	-0.0625469	-4.1975179459588603E-3	S100A8	1.1180156766798101E-2	5.1158847863973803E-2	Not Significant
7.6430592151791404E-2	0.231496505075137	1.77185	0.36063219058092799	S100A6	1.4631905024374601	2.5713722421217202	Not Significant
7.4767595968543599E-2	0.228264198331705	1.78196	0.30956134780418698	S100A4	1.4772515562644799	2.5933706968405099	Not Significant
0.36100692648529398	0.62997330825176001	0.913463	0.11825471898991601	S100A2	0.46207782834845101	1.0188581338934499	Not Significant
0.52425391371635499	0.77522420477042897	0.63681	9.0230183747203402E-2	S100A16	0.25460299498897399	0.64577914386534996	Not Significant
2.6054070655686e-09	1.08303944734413e-07	-5.95668	-0.352874388426689	S100A14	16.0383242594623	19.7656769107748	Not Significant
0.76605005142715699	0.92535004734667103	-0.297548	-4.8787375980851401E-2	S100A13	7.7583183492151195E-2	0.266507770087479	Not Significant
0.46971456935352601	0.73255627908309195	-0.722954	-0.14387176861287801	S100A1	0.31121510952955	0.75563006800673205	Not Significant
3.59901360624214e-08	1.17783699488693e-06	5.51105	0.14701586280317699	AL162258.2	13.6518308567688	17.1400209343008	Not Significant
0.167641250713402	0.39110629569411898	-1.37986	-0.13871460726225099	CHTOP	0.93877589994772703	1.78592899524323	Not Significant
5.5948327933664999E-2	0.18639203066927501	1.91152	0.196325882711301	SNAPIN	1.6799031315648201	2.8833267296812202	Not Significant
0.50507467970860098	0.75994412322146498	0.666535	0.116512003430307	ILF2	0.27451037048165999	0.68304898002894499	Not Significant
0.3560453285388	0.62478803849114894	-0.922942	-3.6162578586660901E-2	NPR1	0.47034282518033499	1.0326972288793701	Not Significant
0.486501245684685	0.74552346279942305	0.695894	5.7260505509304699E-2	INTS3	0.29366867270462299	0.72051581685640498	Not Significant
0.19514723229369099	0.429602736102355	1.29553	5.7193061104164597E-2	SLC27A3	0.84489436685442199	1.6340009679121901	Not Significant
0.30908380082161002	0.57339751843664999	-1.01717	-9.5865435656317693E-2	GATAD2B	0.55617605334716802	1.1741428387825501	Not Significant
0.54128740507031603	0.78824213754589401	-0.610875	-1.3969242986758199E-2	AL358472.5	0.23794995517583001	0.61380489337838295	Not Significant
7.6313968354713393E-2	0.23143998746856301	1.77255	9.7761491313852297E-2	DENND4B	1.46343467245977	2.57289928595692	Not Significant
5.72190545642131e-09	2.22213725602115e-07	5.82654	0.30078813795602999	CRTC2	15.319626190261999	18.978963965275501	Not Significant
8.0645802609543302E-4	6.9364504436025803E-3	3.35094	0.330708343943864	SLC39A1	4.9709650987633198	7.1228587062723703	Not Significant
0.71996695234448105	0.90241589614680096	-0.358507	-7.6641039891584698E-3	AL358472.4	0.102679782982587	0.328549967547005	Not Significant
0.321377790735559	0.58765869242473501	-0.991648	-4.6227940759299903E-2	CREB3L4	0.53160895467274305	1.1351379296980899	Not Significant
0.59444533924272303	0.82871731875981003	-0.532411	-9.5754095957382407E-2	JTB	0.18787617263692399	0.52012651116130504	Not Significant
0.44188508162893397	0.70952888899978905	0.769025	0.13825464894459	RAB13	0.34315406580464403	0.81670542702396998	Not Significant
0.94647123457258098	0.98839198846444198	-0.0671394	-1.38922421900139E-2	RPS27	1.1675910460587101E-2	5.5014700160058203E-2	Not Significant
0.31129815550449702	0.57613935948247197	1.01252	0.19718729556436801	TPM3	0.55140570400390798	1.16700412669027	Not Significant
0.142126309582115	0.351440157262634	1.46796	0.24957128264391901	C1orf43	1.0457158318339701	1.95103911265581	Not Significant
0.14969136658101301	0.36370845411139102	-1.44066	-0.143249830148587	UBAP2L	1.01140268252085	1.89917966068914	Not Significant
0.44134240296467597	0.709062213971421	0.769939	0.120037916310146	HAX1	0.343812007397857	0.81793428084026198	Not Significant
0.14565511997307801	0.35696081009999597	1.45509	4.08086769324374E-2	ATP8B2	1.0301292788585501	1.9265136436159001	Not Significant
0.93517734650870299	0.987200364832581	-0.0813335	-2.72911890533608E-3	IL6R-AS1	1.2882256268094401E-2	6.7019092269178904E-2	Not Significant
0.62704694671531203	0.85034537940453003	0.485893	7.3550656779188706E-2	IL6R	0.16211268331571899	0.46673386600818201	Not Significant
0.84384601334218901	0.961074686410193	0.196978	6.2540384565612601E-3	SHE	3.9703155643346401E-2	0.16978524967865399	Not Significant
0.96864226573851797	0.99273401177380405	-0.0393116	-5.0615236958484596E-3	UBE2Q1	7.2925140878168397E-3	3.1859914059061703E-2	Not Significant
0.55655874574208597	0.800549787140174	-0.587968	-8.7946232795237403E-2	ADAR	0.22245655342609	0.58598255095904594	Not Significant
0.51266427832987504	0.76551313023553902	0.654703	3.2670914982950001E-2	KCNN3	0.26720891153569598	0.66813407624985	Not Significant
2.6084206693847301E-2	0.106990518389993	2.22508	0.39623202114394701	PMVK	2.2350150616242499	3.6464252553203602	Not Significant
1.10200938394776E-3	8.9059196222688406E-3	-3.26344	-6.4032408855672102E-2	AL451085.1	4.7210390972447502	6.8106200529085701	Not Significant
0.19349772161906401	0.42737468681639401	1.30033	0.11263290065153	PBXIP1	0.85009416383044301	1.6424895411600999	Not Significant
0.45289852274880599	0.72084398831847396	0.750602	4.2573623357395E-2	PYGO2	0.32733254747118101	0.79208719018548601	Not Significant
0.66388843754090099	0.87278916098261505	0.434556	1.9165791560055601E-2	AL451085.2	0.136061263212919	0.40964115937358497	Not Significant
0.58087865564181096	0.81793133667575202	0.552108	4.1721284344048898E-2	SHC1	0.20097688639678099	0.54321339826034598	Not Significant
0.175141433172501	0.402175573500761	1.3559	0.147881214847877	CKS1B	0.91086653570874498	1.7421614419108	Not Significant
6.4094171641587E-4	5.8239415578172802E-3	3.41406	0.30461120776733203	FLAD1	5.1457780028535396	7.3525720312059102	Not Significant
0.78367793282536702	0.93460534956782704	-0.274532	-2.4815194516300799E-2	ZBTB7B	6.7630924820544294E-2	0.24375714300079601	Not Significant
1.9219217247667199E-2	8.5428787860044597E-2	-2.34139	-0.113861918090415	ADAM15	2.46007214061125	3.9518446021971401	Not Significant
0.50279358761430903	0.75802325093802703	0.67011	2.4893480466243699E-2	EFNA4	0.27704121974948298	0.68757555569997697	Not Significant
0.49175174877861699	0.74952484289644095	-0.687535	-1.2465086977788699E-2	EFNA3	0.28831581602957301	0.70978126548417797	Not Significant
0.143136160749818	0.35304595069230299	1.46425	0.1644796251226	EFNA1	1.0411570585876	1.9439589286758101	Not Significant
3.6119950329179399E-3	2.3315131872318699E-2	2.91045	0.22947999569036201	SLC50A1	3.75865269262296	5.6234950185894901	Not Significant
0.26717549936828799	0.52428405677364298	1.10961	0.15507747983218201	DPM3	0.645721648460998	1.3198495355047599	Not Significant
0.37441937897278199	0.64316465062278005	0.88824	0.11230559574846299	KRTCAP2	0.44135452123652202	0.98237877564133202	Not Significant
0.73575671094802697	0.90990676825059202	-0.337481	-2.9567765318501499E-2	MUC1	9.4413137191730806E-2	0.30685577067600101	Not Significant
0.48678048019238901	0.74558430341853799	0.695448	9.8044029483502201E-2	MTX1	0.29358706811436203	0.71994201688062998	Not Significant
0.96217773682608898	0.99112487606349897	-0.0474214	-3.3814955099465902E-3	GBA	8.9147424358685095E-3	3.8556087766539598E-2	Not Significant
4.33174056693688e-05	6.1649018610773299E-4	4.08969	0.20932421545999899	FAM189B	7.3914681542088303	10.046956025220201	Not Significant
0.79000595744041602	0.93655050988691901	-0.266305	-1.85883717925369E-2	SCAMP3	6.5551823809313195E-2	0.235714792485686	Not Significant
3.46859989109936e-06	6.9740997810402e-05	-4.64187	-0.22388992193881499	CLK2	9.5707222092423798	12.5717595350261	Not Significant
0.72745965668168999	0.90701807775460797	-0.34851	-4.7771421984996197E-2	PKLR	9.7592897693403097E-2	0.31819673620723199	Not Significant
0.80058543983544705	0.94117893482390502	0.252592	4.3806486819987701E-2	FDPS	6.0622003569462998E-2	0.22241201915480799	Not Significant
0.48291163751440602	0.74275959871600605	0.701637	5.32764889930867E-2	RUSC1	0.29738284151053002	0.72792158717081001	Not Significant
3.1052241816488502E-4	3.2058669173250201E-3	3.60682	0.56867306165884002	ASH1L	5.7427727361601004	8.0772544589880795	Male-biased
3.3672495247790403E-2	0.12925859640458801	2.12408	7.7935502673234694E-2	ASH1L-AS1	2.04594025790519	3.3910739396216001	Not Significant
0.60959653620354204	0.83906211020994503	-0.510655	-3.09786858030788E-2	MSTO1	0.175470546399216	0.49495795670664799	Not Significant
3.1584624871532602E-2	0.123322070167996	2.14974	0.178537921048395	YY1AP1	2.09295588914437	3.4550848314937501	Not Significant
0.90446325395401395	0.98023813199535104	0.120026	1.5222862154230601E-2	DAP3	1.99597450032621E-2	0.100413600782968	Not Significant
0.91994371359985905	0.984601082544448	0.100506	1.06608257617307E-2	GON4L	1.5518712182257401E-2	8.3442791680395603E-2	Not Significant
0.22591691318239501	0.47281444623659502	1.21097	4.9137038975542703E-2	SYT11	0.74905225871110503	1.4875879880921501	Not Significant
0.19991727104000601	0.43644344940583601	-1.28182	-0.14650466659582501	RIT1	0.82909646672121196	1.60985164280868	Not Significant
0.92316298226035998	0.98575030309157097	0.0964511	6.8178860149835001E-3	KHDC4	1.43521987513853E-2	7.9949481237198597E-2	Not Significant
0.48935533151295801	0.74780748618288895	-0.691344	-3.6464313528981503E-2	ARHGEF2	0.29060970554661603	0.71466640407829796	Not Significant
0.87879165743249599	0.97306096335430703	-0.152503	-2.7114555432194602E-2	SSR2	2.7308543718478899E-2	0.129207431652272	Not Significant
0.26166400297558901	0.51766744482609595	-1.12249	-7.1691084385128903E-2	UBQLN4	0.65842224129709503	1.3406940296307801	Not Significant
1.67922627917566E-2	7.7207371090869004E-2	2.39137	0.43824148137243202	LAMTOR2	2.5612603460577001	4.0868370467675099	Not Significant
0.98221290534291095	0.99605579719815196	0.0222949	2.35972421871938E-3	RAB25	3.9520016833875403E-3	1.79471862422661E-2	Not Significant
0.225407974716445	0.47228602145033599	1.2123	5.6222356372087799E-2	MEX3A	0.75017049927788104	1.48984329771642	Not Significant
0.26435961252305801	0.52103691706261701	1.11617	0.17569958229837801	LMNA	0.65193438165344797	1.3304449340979401	Not Significant
4.3050981044076902E-3	2.6895004684874001E-2	-2.85513	-0.12491281061180499	SEMA4A	3.61581470906569	5.4479553528817997	Not Significant
7.2313032912480896E-2	0.22292683797632801	-1.79721	-0.16954176164016099	SLC25A44	1.5009116421759501	2.6267509044791701	Not Significant
0.78502378499197301	0.93486195427206198	0.272781	3.8946623902905701E-2	PMF1	6.7356403083448396E-2	0.242041262305912	Not Significant
0.29721021826584598	0.55993551886209003	-1.04245	-8.4872088378303803E-2	SMG5	0.57993364677174797	1.21331558494678	Not Significant
0.16886391433817999	0.39285179480448001	-1.3759	-0.14145025199984701	GLMP	0.93432285069445298	1.77866212904191	Not Significant
0.81780769222275396	0.94999361422670803	-0.230368	-4.5858211050000902E-2	CCT3	5.1300016276766003E-2	0.20112806510077899	Not Significant
1.3540613618650799E-3	1.0505648497229099E-2	3.2046	0.14948743884850499	RHBG	4.5558422143459696	6.6046467865639196	Not Significant
3.14463965524798e-09	1.28089848026265e-07	5.92581	0.43455834026206103	MEF2D	15.870533881564601	19.5775665303861	Not Significant
0.11410830338675999	0.303753089297149	1.58004	0.24289494069995399	NAXE	1.1915401138535	2.17060725187183	Not Significant
0.41985593730346599	0.68985359860056505	0.806683	8.3436663255599397E-2	GPATCH4	0.37127587984454102	0.86784363296519895	Not Significant
0.89009531549436205	0.97700953206849805	-0.138185	-6.1299383023295699E-3	NES	2.32588705197041E-2	0.116426725929245	Not Significant
0.89648480872545599	0.97864244618277496	0.130104	1.07268118674427E-2	ISG20L2	2.1588926672931399E-2	0.109273931172035	Not Significant
0.12884791509398799	0.32944860468934201	1.51871	9.6726240101970798E-2	RRNAD1	1.1103349169041801	2.0491225228917598	Not Significant
0.23513512870949799	0.48469902782179303	-1.18726	-0.16327901029703701	MRPL24	0.724227141864625	1.44759491431111	Not Significant
7.6048485470441393E-2	0.23093129424668099	1.77416	0.314642294882299	HDGF	1.46563504020422	2.5763841753937302	Not Significant
0.168033501427647	0.39156583417130397	-1.37859	-0.121933377877549	PRCC	0.93760161888556504	1.78359190619925	Not Significant
0.82605694129257201	0.95385331355910397	-0.219764	-6.8426503347684704E-3	SH2D2A	4.7245378728042603E-2	0.19109157164759399	Not Significant
3.3839234114724199E-4	3.4608307617331599E-3	-3.58444	-6.5765443090213996E-2	INSRR	5.6662466141858303	7.9913045630319397	Not Significant
0.99888539460813397	0.99975866676803904	0.00139696	2.59755743278058e-05	PEAR1	2.4136235751156599E-4	1.1152270264169E-3	Not Significant
1.2240918668692599E-2	6.0821041453181297E-2	2.50529	0.131869940973424	ARHGEF11	2.7998194733481001	4.4029709500826701	Not Significant
0.464842534128871	0.730260769287016	-0.730906	-3.67024708968193E-2	ETV3	0.31435359042554001	0.76605656702699199	Not Significant
2.8062822247415e-09	1.15636774813113e-07	5.94451	0.14356013830130401	KIRREL1	15.9728118100773	19.691405281299801	Not Significant
4.9412157439360602E-2	0.17075020275547001	1.9651	4.7348270527103602E-2	CD1D	1.7675535930914199	3.0075587830550399	Not Significant
0.76656953878777701	0.92540533129108504	0.296868	7.8708274756998792E-3	CD1C	7.7523441459175293E-2	0.26582986229635802	Not Significant
0.666594008540487	0.87336815519561894	-0.430832	-2.7564472857695099E-2	MNDA	0.13539809932858901	0.40557410123696902	Not Significant
0.58250810776281003	0.81955855360176999	-0.549731	-2.7050078978093198E-2	PYHIN1	0.198989432951967	0.54041217473303604	Not Significant
0.74478806143306897	0.91453315755489795	-0.325523	-2.5917300655642302E-2	IFI16	8.9341554230706402E-2	0.29465558237295197	Not Significant
0.963932683675918	0.99187459462039096	-0.0452195	-8.4846015795467895E-4	AIM2	8.1585964018464699E-3	3.6733817021537198E-2	Not Significant
0.98138614372225497	0.99550226043101198	-0.0233313	-6.7809020887288601E-4	ACKR1	4.50788483153137E-3	1.87892743150882E-2	Not Significant
0.99304566561943697	0.99821314178421705	-0.00871616	-3.59710271415997E-4	FCER1A	1.7884565512076901E-3	6.9786284621960503E-3	Not Significant
0.56668969203710695	0.80687421888664201	-0.57294	-0.104221124365397	DUSP23	0.21458748545402501	0.56794340542477795	Not Significant
0.90628265153724596	0.98050347928106096	-0.11773	-2.66963741961132E-3	FCRL6	1.9689084875682401E-2	9.8404044179813493E-2	Not Significant
0.94972613667040295	0.98888210892311001	-0.0630513	-1.4989218283863201E-3	SLAMF8	1.1180156766798101E-2	5.1581613136456803E-2	Not Significant
0.62863280725735704	0.85108596398023295	-0.483658	-7.0287858058859606E-2	TAGLN2	0.16124214025754199	0.46420796498891198	Not Significant
0.16224844701220301	0.38254686234164498	1.39759	8.8176068366837501E-2	KCNJ10	0.96090411729413905	1.8186264950172299	Not Significant
1.99118373064208E-2	8.7764394844065702E-2	-2.32814	-0.13862970689390999	PIGM	2.4330993862828598	3.9164408845799601	Not Significant
2.29707202835676e-05	3.5125130530698099E-4	4.23459	0.28906720089424698	IGSF8	7.9540086211467704	10.6812901841769	Not Significant
0.977981328161039	0.99467552510551605	0.0276001	4.61735548634542E-4	ATP1A2	5.33870042907155E-3	2.22647009894496E-2	Not Significant
0.71185099989052303	0.89836308623336103	0.369375	2.4724362494787301E-2	PEA15	0.10718096474426	0.33988665928682599	Not Significant
8.1421088600374205E-4	6.9863434074473596E-3	3.34829	0.36488220490656098	DCAF8	4.9637979772858296	7.1132911518008601	Not Significant
1.1204938517831099E-3	9.0295624497019004E-3	3.25873	0.35894168553849098	PEX19	4.7072513679097501	6.7939857517681403	Not Significant
0.100324274264237	0.27844213759067499	1.64334	0.245112587282279	COPA	1.27854500568674	2.2993475967029502	Not Significant
1.6626499833041399E-3	1.23651959671229E-2	3.145	0.25144628088759002	NCSTN	4.3928695296003504	6.3993425739821497	Not Significant
0.78146221467593502	0.933637800675711	0.277417	8.0645546890794704E-3	SLAMF6	6.8666709673808404E-2	0.24658848003237699	Not Significant
0.29070903648072299	0.55358786277897698	1.05659	5.3269013847005803E-2	CD84	0.59133479908993802	1.23543238665544	Not Significant
0.37738408839583099	0.64629931774929394	-0.882741	-1.8113948266335E-2	SLAMF1	0.43649254233925999	0.97449180804981705	Not Significant
0.55665353323844002	0.800549787140174	-0.587827	-5.3427375594060203E-2	CD48	0.22245655342609	0.58581225550260296	Not Significant
0.83318538867689296	0.95631914835981102	0.21062	6.0775722251131597E-3	SLAMF7	4.4663584445518503E-2	0.18249910614263601	Not Significant
0.98452201415719398	0.99640151011553801	-0.0194002	-4.11441757614523E-4	CD244	3.6049800236644201E-3	1.5599020404154101E-2	Not Significant
6.46617854594307e-30	2.54605780246508e-27	11.3754	0.51171383653911795	ITLN1	61.235251307715401	67.210967497855293	Male-biased
9.4531677432898404E-4	7.8786154313164308E-3	3.30667	0.26028324475950099	F11R	4.8436030972363104	6.9639904757110198	Not Significant
0.216694428353434	0.46065439740700898	1.23539	0.26914121686356501	TSTD1	0.77510719738134803	1.5292670821066201	Not Significant
6.51386642287448e-05	8.6132515433065104E-4	3.99399	0.170567199927775	USF1	7.0570384775211199	9.6389922644863297	Not Significant
0.65561498296366405	0.86813100266323595	-0.44598	-2.7649971129905401E-2	ARHGAP30	0.14141265098254799	0.422181578554717	Not Significant
0.53724883798389	0.78518427450475803	-0.616986	-1.2045471498638299E-2	NECTIN4	0.241836844155881	0.62129390635829096	Not Significant
5.74066380428849E-3	3.37000535043563E-2	2.76245	0.26591123162730002	KLHDC9	3.39025585395872	5.16018042999064	Not Significant
0.87245582076565698	0.97210039768536205	0.160541	2.7304487532067101E-2	PFDN2	2.82961900559664E-2	0.13644326141317001	Not Significant
0.22026846017236501	0.46559440318558698	1.22584	0.167630326378295	NIT1	0.76444040328666896	1.51290820304761	Not Significant
0.36239175838957399	0.63129795410346401	-0.910832	-5.63250915798972E-2	DEDD	0.45997733438132998	1.01502944682253	Not Significant
0.65128315843797202	0.86572168852437104	0.451985	8.2722863222150306E-2	UFC1	0.14419179790989201	0.42881077214278501	Not Significant
3.9363246697833e-06	7.79293326734333e-05	-4.61565	-0.29781680001021599	PPOX	9.4597081332991504	12.4452630949345	Not Significant
0.26538871258081997	0.522338933745226	1.11377	8.1154503831688998E-2	B4GALT3	0.64943860343997595	1.32655968782711	Not Significant
3.8593265011710197E-2	0.14268636712075999	2.0686	0.39485223846010797	NDUFS2	1.94710629430658	3.2546774992969398	Not Significant
0.84274237678933706	0.96033752350565305	-0.198389	-1.72486278564653E-2	FCER1G	4.0470469327421002E-2	0.171093970545975	Not Significant
0.17830925683991999	0.40695600096253198	-1.34601	-6.5636528585235804E-2	TOMM40L	0.89905020512655398	1.7242358382429701	Not Significant
0.75942240573664499	0.92275095159582998	-0.306242	-3.5928818285986E-2	NR1I3	8.0395905811840598E-2	0.27519712709421001	Not Significant
0.78328454556238303	0.93460534956782704	0.275044	5.66970189146613E-2	SDHC	6.7630924820544294E-2	0.244259244712451	Not Significant
0.13294465209086201	0.33553990603310102	1.50264	0.105344394353914	FCGR2A	1.0920143846867101	2.0178223870674699	Not Significant
0.124490126561728	0.32189849398258003	-1.53624	-5.1859533863476602E-2	HSPA6	1.1335190192140101	2.0835288709472302	Not Significant
0.88417632631785903	0.97452233896997598	-0.145678	-1.61910222180741E-2	FCGR3A	2.5807836777532199E-2	0.12309877207435101	Not Significant
0.81008453602064501	0.94587712504881705	-0.240319	-8.4675405193363005E-3	FCGR2B	5.56426073212982E-2	0.21061667130376199	Not Significant
0.52949866698451098	0.77900317781283102	0.628779	4.2826604770094798E-2	FCRLB	0.249740153770761	0.63582463144240797	Not Significant
7.0918242796688897E-3	3.9781008770995899E-2	2.6927	0.18242225624042899	DUSP12	3.2243656471298299	4.9488126683375899	Not Significant
0.17394442273549399	0.40079034334779401	1.35967	0.14761449257959999	ATF6	0.91431682294535999	1.7490194403558299	Not Significant
0.20008567120940701	0.436733458018916	-1.28134	-2.7491462791890402E-2	OLFML2B	0.82843220585659505	1.60900964810533	Not Significant
0.67638183325230605	0.87865965509910504	-0.41741	-1.8351944628813999E-2	NOS1AP	0.12935765184067599	0.390997520313211	Not Significant
2.6254475897058E-2	0.10749774576568399	2.22255	7.3380713420437296E-2	C1orf226	2.2302854012558302	3.6399187941156299	Not Significant
2.8142003176123702E-3	1.9004902097263202E-2	2.98761	7.6427376640839706E-2	SH2D1B	3.96305832797418	5.8730771367495	Not Significant
9.72480442713058e-05	1.22532535781845E-3	3.89793	0.58079035425043002	UHMK1	6.7045488720312596	9.2382456859886997	Male-biased
5.38395806991994e-23	1.23092912324379e-20	9.88308	0.89738203267464001	UAP1	45.843932590904998	51.276033334455903	Male-biased
0.19707089206626	0.432092791189364	-1.28997	-4.12464448845003E-2	DDR2	0.83911491938322103	1.62419175677322	Not Significant
2.00820778263974e-08	7.02872723923908e-07	5.61295	0.31651648903940499	HSD17B7	14.1680900085767	17.723438070066099	Not Significant
0.59968111058735496	0.83191228641375603	-0.524865	-3.4142923596246398E-2	RGS5	0.18402826870199801	0.511357247407208	Not Significant
0.13549897555733301	0.33934593260162499	-1.49281	-3.82168308790133E-2	RGS5.1	1.08073524175472	1.9987911991534499	Not Significant
2.9507007554599598E-4	3.0845267852983001E-3	-3.62005	-0.58881174637991396	PBX1	5.7813570255142901	8.1282976856098994	Female-biased
0.77745667407804897	0.931567908288786	0.282638	6.0912211618156097E-2	MGST3	7.0886189516361997E-2	0.25172736113988198	Not Significant
0.989807282215311	0.99767415926569902	-0.0127751	-2.3907213961809901E-3	ALDH9A1	2.3285497030968699E-3	1.0245019232059401E-2	Not Significant
8.6429326330093204E-2	0.25105400845641401	1.7146	0.27939770835954503	TMCO1	1.38208718986365	2.44842823564698	Not Significant
0.12369934810238301	0.32037972946305199	-1.53948	-8.1036385570553995E-2	UCK2	1.1382483321343599	2.0899012695864001	Not Significant
0.33051209630093797	0.59666441226003497	0.9731	7.9077988462088897E-2	POGK	0.51640044715772104	1.1071120203573199	Not Significant
0.33929996550543101	0.60581647701719199	-0.955566	-5.5719815992828797E-2	TADA1	0.50117818198504105	1.08087070885588	Not Significant
0.108566323847371	0.293057825198484	1.60472	8.0228193630977607E-2	ILDR2	1.22738533381091	2.22039401305768	Not Significant
0.62299407950864805	0.84805395921445703	0.491617	4.3248479935274503E-2	POU2F1	0.16481101406548501	0.47321826343623102	Not Significant
0.72221396721044495	0.90340478161031201	-0.355505	-1.77604751272726E-2	CD247	0.10158456287071201	0.32543383051625802	Not Significant
0.32842934221234699	0.59441852985955301	-0.9773	-0.130298138842041	CREG1	0.52017161200736695	1.11343355639297	Not Significant
0.98684237956565302	0.99725095434939404	0.0164915	9.3938567916014603E-4	RCSD1	2.75283121598658E-3	1.32449487901971E-2	Not Significant
2.72934302211583E-3	1.8591272147281099E-2	-2.99695	-0.206920141165049	MPZL1	3.9850630477837301	5.9036943499860497	Not Significant
0.95211698240652898	0.98896123653649703	0.0600491	1.25228477931296E-2	MPC2	1.1100142731701901E-2	4.9067371060857103E-2	Not Significant
2.64613212753134e-07	7.20338305001485e-06	5.14834	0.57983650962812505	DCAF6	11.840959774238099	15.1449966516932	Male-biased
0.48009689295125002	0.74100320748954396	0.706156	9.5890743207953197E-2	TIPRL	0.29975032509954302	0.733767335136148	Not Significant
0.373562965008718	0.64231623350298195	0.889834	0.106759996243022	SFT2D2	0.44267452101787302	0.98466870760347602	Not Significant
0.75963165558509405	0.92283994133025904	0.305968	1.1833057521535399E-2	XCL2	8.0299470859935093E-2	0.27492162689299898	Not Significant
4.17865047106257e-05	5.9589909886631704E-4	4.09804	9.0017091086306303E-2	XCL1	7.4254392024354798	10.082937124374901	Not Significant
7.4969122143255e-06	1.38190807071605E-4	-4.47993	-8.6842213492534404E-2	AL031275.1	8.8868751678619695	11.8010193269523	Not Significant
1.70246845288e-19	2.83911650818518e-17	9.03769	0.16838907271880599	AL031726.1	38.100453665791001	43.217037537896601	Not Significant
7.9323069230780599E-2	0.23696617625844399	1.75469	0.49303346157116901	ATP1B1	1.4398378642410301	2.5342262817929599	Not Significant
2.10341607159664E-2	9.1347802741673895E-2	2.3075	0.22599651683380501	NME7	2.39308104963105	3.8616074621430099	Not Significant
0.26398342114204398	0.52036782014858496	-1.11705	-9.9285765168354703E-2	BLZF1	0.65321937101866101	1.3318689765121201	Not Significant
0.26827457546262101	0.52561051930651703	1.10707	7.0085123744563493E-2	CCDC181	0.643194798110724	1.3157442876410901	Not Significant
1.67326421131174e-10	8.95038497937508e-09	6.39111	0.37377962170443502	SLC19A2	18.531569291129401	22.511074593739199	Not Significant
7.6042515466400395E-4	6.6679088671326202E-3	3.36719	9.0566251567470696E-2	AL021068.1	5.0104489813836501	7.1816328670660097	Not Significant
0.86486747751535797	0.96945062540871696	-0.170183	-4.4144358793587902E-3	SELP	3.1025733488288701E-2	0.14517898897192899	Not Significant
0.57801269990442306	0.81583174662582902	0.556297	1.1975874362825101E-2	C1orf112	0.203547138139204	0.54815943839816395	Not Significant
0.206097971026663	0.44547708742039499	1.2644	5.50674977754139E-2	SELL	0.80860946454901905	1.57940363574038	Not Significant
0.29963955866265402	0.56221553642715705	-1.03723	-6.5438422418241105E-2	METTL18	0.57586998583790605	1.2051749977955	Not Significant
0.96255667579845705	0.99138545289281099	0.0469459	2.6825057442987901E-3	SCYL3	8.6518668008653404E-3	3.8162330607340297E-2	Not Significant
1.3541451644442599E-2	6.5534338361206507E-2	2.46936	0.31135725101912298	KIFAP3	2.7251810239224299	4.3019998056906497	Not Significant
0.59536032734698696	0.82924561660052398	0.531091	2.4391036138917199E-2	GORAB	0.187238887149622	0.51858846455364305	Not Significant
0.94412975724487502	0.98839198846444198	-0.0700809	-6.6553141956419001E-3	FMO2	1.1675910460587101E-2	5.7491667574114898E-2	Not Significant
0.91972882775267994	0.984601082544448	-0.100776	-1.9169875290698201E-2	FMO1	1.5518712182257401E-2	8.3676404829829201E-2	Not Significant
0.20424973095329799	0.44264566336505901	-1.26957	-0.17257809690651801	FMO4	0.81498568595701004	1.5884118624850101	Not Significant
0.70471417880434095	0.89566246611239497	0.378969	6.6329107886924504E-2	PRRC2C	0.11019164890910101	0.349962978510517	Not Significant
0.36470978508667801	0.63339392349959101	-0.906442	-2.1035677967006599E-2	MYOCOS	0.456662738388108	1.00865335101831	Not Significant
1.57507974688749e-05	2.5811277933098501E-4	4.31869	0.32377297769434299	VAMP4	8.2621139393659195	11.05861956103	Not Significant
0.45937470721634799	0.72617781585722496	0.739887	5.7360628175512803E-2	METTL13	0.31996036872350098	0.77788904636740697	Not Significant
0.145633547123204	0.35696081009999597	-1.45517	-5.3555224107474798E-2	DNM3	1.0301292788585501	1.9266617636929899	Not Significant
0.54731341717965998	0.79320060755718802	-0.601798	-4.5312749508768201E-2	PIGC	0.23167911637966901	0.60273366591320698	Not Significant
2.01483041879638e-07	5.58908438090778e-06	5.19929	0.49227571814140098	SUCO	12.094695080115301	15.417560618507499	Not Significant
0.99415118155427795	0.99873089996682496	-0.00733054	-1.4948146509051401E-4	FASLG	1.26990602261546E-3	5.8659897717086504E-3	Not Significant
0.66533661627292595	0.87293100108003796	-0.432562	-1.17412960035609E-2	AL645568.1	0.13589876282961999	0.40746217651306599	Not Significant
0.88386253819777505	0.97452233896997598	-0.146076	-2.89721231799656E-2	PRDX6	2.5807836777532199E-2	0.12345372821210999	Not Significant
1.21616511743655e-09	5.3872314186447e-08	6.08019	0.122643285429472	ANKRD45	16.736649142452901	20.527563275255101	Not Significant
0.16360760199757299	0.38479139842634702	1.39308	0.12855860152598	KLHL20	0.95505391380230997	1.81028438891522	Not Significant
2.84967089931356e-22	6.12031590875299e-20	9.71415	0.30070844746923497	CENPL	44.240088145611601	49.609668532181097	Not Significant
0.505440249701396	0.76009076379347396	0.665963	5.0760186088086801E-2	DARS2	0.27431742678843801	0.68232544790071403	Not Significant
3.4407829915146901E-3	2.2372981148954502E-2	2.9256	0.234441842359948	ZBTB37	3.7999012468717002	5.6720562196845101	Not Significant
0.54715889652249805	0.79320060755718802	0.60203	5.87392802457401E-2	RC3H1	0.23167911637966901	0.60301603149935201	Not Significant
0.99160860994742495	0.99810663917445996	-0.0105173	-2.7923005853846498E-4	AL121983.2	1.89515549881538E-3	8.4267959751500397E-3	Not Significant
6.0791036269272201E-2	0.19727860327768601	1.87509	0.19475209056272799	RABGAP1L	1.6231383194893501	2.8003129306605601	Not Significant
0.88126709348000698	0.97365737847457401	-0.149365	-2.5609023869811901E-2	CACYBP	2.66958047041988E-2	0.12639452818703001	Not Significant
0.69133802632881203	0.88736500032553101	-0.397044	-4.7911173441533401E-2	MRPS14	0.11949888151207699	0.369126390558629	Not Significant
0.44529405788944298	0.71314464699840097	0.763295	5.5862017653427999E-2	KIAA0040	0.338071008177873	0.80902041080494902	Not Significant
2.6339144510331301E-4	2.8135446377840702E-3	3.64935	0.31291888137317098	COP1	5.8733101536457699	8.2418692479095199	Not Significant
0.866076520463405	0.96958516315176302	-0.168646	-1.1828055795201801E-2	PAPPA2	3.0886965814111701E-2	0.143782013511043	Not Significant
0.31021518195845299	0.57488563266584702	1.01479	4.2295855045702303E-2	SEC16B	0.55358415767952696	1.17048908695361	Not Significant
0.49080450734703301	0.74872512824410198	0.689039	1.27578891891275E-2	RASAL2-AS1	0.28938334780823499	0.71170938251388804	Not Significant
0.43692607550156798	0.70495632780352802	-0.777406	-5.9373066582190201E-2	RASAL2	0.34961942446659999	0.82799126180829796	Not Significant
3.00513288206905e-05	4.4637598106842501E-4	4.17378	0.37556323947854697	RALGPS2	7.7143489541950601	10.4126036776383	Not Significant
2.8262173354635E-2	0.113136488930232	2.19374	0.114952016150886	ANGPTL1	2.1791603225146101	3.5662309989986598	Not Significant
0.444763952001895	0.71273841537322502	0.764184	5.53142029598509E-2	FAM20B	0.33864080474378599	0.810211582491147	Not Significant
6.6097818472764403E-3	3.7616868731149902E-2	-2.7161	-0.15637929402595499	TOR3A	3.28030269272679	5.01920462910092	Not Significant
2.1106696511770402E-3	1.5011912847684199E-2	-3.07449	-0.235854173702191	ABL2	4.1989112032361904	6.1607500116193501	Not Significant
5.4448574249725497E-2	0.18293636880537101	1.92333	0.14382935842000899	SOAT1	1.6986168980524201	2.9104986145240299	Not Significant
2.0143149007550301E-3	1.4449855120547901E-2	3.08841	0.41143043294148501	TOR1AIP2	4.2370708907336203	6.2074761410217603	Not Significant
1.99492071673641e-07	5.55559944199187e-06	5.20114	0.126715758801206	AL353708.3	12.100704230345	15.4274913423904	Not Significant
1.17221210697224E-2	5.8859747135428797E-2	2.52057	0.264352337232168	TOR1AIP1	2.8325978322202099	4.4462775325626698	Not Significant
0.83083431207156999	0.95538868934976096	0.213634	3.0590388586587601E-2	CEP350	4.56370167505704E-2	0.185324887795004	Not Significant
6.77966481146639e-15	6.86441062160972e-13	7.79289	0.43547553609367801	QSOX1	28.0072560260306	32.624848732017298	Not Significant
0.87901226528383603	0.97306377279240197	-0.152223	-6.4685258039372997E-3	LHX4	2.7305656505709E-2	0.12895642771531701	Not Significant
0.201192943279077	0.43835074869058099	1.27819	0.15463344241628199	ACBD6	0.82473589297459504	1.60349091453725	Not Significant
0.986957233083265	0.99725095434939404	-0.0163476	-1.5868280723552099E-3	XPR1	2.75283121598658E-3	1.3128570696893599E-2	Not Significant
9.08979214525396e-06	1.6095960501605799E-4	-4.4386	-0.16894909704907801	KIAA1614	8.7343571249819902	11.608358516345	Not Significant
0.97054171347700802	0.99283228201389795	0.0369292	1.03807841399372E-3	KIAA1614-AS1	7.1935294903430801E-3	2.9900895867578801E-2	Not Significant
5.2285298154442397E-2	0.177945762626464	1.94086	0.15591282114246799	STX6	1.72627647946756	2.9510400534625698	Not Significant
2.95606695571517E-3	1.9774539451280101E-2	2.97254	0.16608312344068099	MR1	3.9233600550418402	5.8238956253694996	Not Significant
0.10711668453744	0.29082149077154101	-1.61134	-0.111911119306891	IER5	1.2350456338128999	2.2338365289983	Not Significant
0.35487377631572797	0.62368023542310802	0.925193	0.13747454556039901	GLUL	0.47211748518881502	1.03599311240706	Not Significant
7.71310692437052e-18	1.09333290652952e-15	8.60965	0.54708574116752295	RNASEL	34.449545651552199	39.40361059416	Male-biased
2.2217077313861799E-2	9.5144130188516904E-2	-2.28677	-9.5104298681850705E-2	RGS16	2.3523623772267901	3.80689403745163	Not Significant
0.54005782503469302	0.78737470729830095	-0.612733	-0.104416859765093	NPL	0.23905102278381701	0.61607906175925597	Not Significant
0.88179416891096996	0.97376263101145699	-0.148697	-2.21323669331904E-2	DHX9	2.6587710367616899E-2	0.12579661879169701	Not Significant
2.47847522847093e-06	5.18176790023236e-05	4.71088	0.32970097069738002	LAMC1	9.8677791734450597	12.907867014100599	Not Significant
3.0669499916649801E-2	0.120493392826638	2.16145	0.202225510490327	SMG7	2.1161603588689299	3.4844866062823598	Not Significant
0.294788770467448	0.55703416445352105	1.04769	5.8057756171256497E-2	NCF2	0.58512870439453102	1.2214962114296299	Not Significant
0.85362144065008105	0.96490173909312305	0.184501	3.1153693656125699E-2	ARPC5	3.5729007601611601E-2	0.158267461397577	Not Significant
0.62143239678610096	0.84757131262559204	0.493827	6.0113099324895003E-2	RGL1	0.165380298576533	0.47572814822591802	Not Significant
8.01064229392268e-06	1.45764896683381E-4	4.46575	0.43795497747728301	TSEN15	8.8335155308663698	11.7347396135916	Not Significant
0.58443126590261096	0.82136755841458597	-0.54693	-4.0777861982585199E-2	C1orf21	0.196784573717384	0.53711609967666596	Not Significant
8.5363929077522296E-3	4.5869359161254002E-2	2.63027	0.21158624478721	EDEM3	3.08195794123032	4.7634167365490097	Not Significant
0.56814202181693296	0.80764761959428999	-0.570797	-2.7035092897203E-2	FAM129A	0.213629429950071	0.56538385310528505	Not Significant
5.3604913923752599E-2	0.180841810681485	1.9301	0.125244215780105	RNF2	1.7101326039898199	2.9261145374255699	Not Significant
0.72359675209021401	0.90393795372158203	0.35366	4.07053960105987E-2	TRMT1L	0.100994556209205	0.32352101401416899	Not Significant
7.1907015868094698E-3	4.0176663379197598E-2	-2.68808	-0.15358364331256999	SWT1	3.21446896487533	4.9349665338720001	Not Significant
0.174362973351429	0.40123297845073103	-1.35835	-0.22225731615779701	IVNS1ABP	0.91321302674431104	1.7466160988127	Not Significant
4.69655573770729e-17	6.22183902635521e-15	8.39951	0.21218340077745501	HMCN1	32.7107108684582	37.597117162592298	Not Significant
0.136626128380469	0.34132452763361898	1.48852	0.235162540643792	TPR	1.07492156033195	1.9905070735591099	Not Significant
6.89500067804234e-06	1.28600835014803E-4	4.49777	0.42478580528686299	ODR4	8.9587972530651694	11.8847139483807	Not Significant
0.158151064792909	0.37645530536347499	-1.41136	-5.6949474653482803E-2	PTGS2	0.97695594964286503	1.84420459644942	Not Significant
0.95068769250789298	0.988955900563945	-0.0618438	-1.29091543969892E-3	PLA2G4A	1.11055382788181E-2	5.0569669416849899E-2	Not Significant
0.764936602714966	0.92506145914676796	0.299007	1.2624765236428699E-2	RGS18	7.7895101356074498E-2	0.26796232085771599	Not Significant
0.80989992765972796	0.94584929925748296	0.240557	7.1106774100734302E-3	AL136987.1	5.5672025730829702E-2	0.21084458504720199	Not Significant
0.69217716839887	0.88760732423140698	-0.395906	-4.0486472593204599E-2	RGS1	0.119225836232409	0.36791333243515301	Not Significant
3.2689419836845902E-2	0.126500826149956	2.13599	0.186078949068675	RGS2	2.06750644000619	3.4207038058233299	Not Significant
0.46196846293820698	0.72815647396069305	0.73562	9.5154174023341101E-2	UCHL5	0.31723931712185299	0.77225865226887003	Not Significant
0.109903923521376	0.29584201997182602	1.59868	0.233217543112755	TROVE2	1.2179296834467199	2.2081487173783798	Not Significant
5.8183870019369303E-2	0.19157192771401299	1.89439	0.217610487922692	GLRX2	1.6524919392423201	2.8441471100907099	Not Significant
0.55672064467593596	0.800549787140174	-0.587727	-7.0406248034200397E-2	CDC73	0.22245655342609	0.58569170045667396	Not Significant
0.99045682217958098	0.99770601886839405	-0.011961	-3.9491042397028601E-4	CFH	2.2966163371676098E-3	9.5890057375741106E-3	Not Significant
0.100126689271115	0.27796627896945802	1.6443	0.15428632075752799	ZBTB41	1.28025547131979	2.3013190021143202	Not Significant
0.30534892137987402	0.56869280785175502	1.02505	0.104115351269958	DENND1B	0.56441487139652102	1.18630015172508	Not Significant
2.26741101012696E-3	1.59664933276451E-2	3.05305	0.20009005954365999	C1orf53	4.1372629195984603	6.0891166225546201	Not Significant
3.4138316312832699E-2	0.13071600046850401	2.11854	0.19299984349690499	NEK7	2.0347282445096901	3.3773348799721998	Not Significant
2.40583953012348e-36	1.26306575331483e-33	12.608	0.74467450200516105	ATP6V1G3	75.751766165575106	82.015164428166699	Male-biased
0.105063528971791	0.28706158889266398	-1.62084	-0.17075742932385601	PTPRC	1.2480584908000001	2.2531900739596198	Not Significant
0.92064780953506098	0.98497990690128701	0.0996187	2.59072002657753E-3	MIR181A1HG	1.5134037103099801E-2	8.2677715930891404E-2	Not Significant
7.7306191166385693E-2	0.23317922183435999	1.7666	0.184110536098606	ZNF281	1.4559479286711701	2.5599812338872701	Not Significant
0.955698182518948	0.98984522411267595	0.0555532	4.4157550850110697E-3	DDX59	1.0206687355886E-2	4.5313124439395801E-2	Not Significant
2.2299648267506699E-2	9.53705688012811E-2	2.28535	0.182176467243296	CAMSAP2	2.3499852512560002	3.803184373398	Not Significant
0.40126331719233199	0.67248847495877295	0.83938	8.3663546148672496E-2	INAVA	0.39677030526076601	0.91313741582428498	Not Significant
3.4215463513071601E-2	0.13076497259508099	2.11763	0.240110970427038	TMEM9	2.0343536694377402	3.37507758759735	Not Significant
0.46291619296327602	0.72865283709216899	-0.734064	-1.9398057933134899E-2	TNNT2	0.31655787838183702	0.77020924999858398	Not Significant
0.150556420055899	0.36487215836764703	-1.43761	-0.14511830279270399	LAD1	1.0082082377994099	1.89341738095234	Not Significant
1.4477720058445699E-4	1.7406419154238201E-3	3.80039	8.4459183603327506E-2	AC119427.1	6.3535013168785701	8.8403145449371507	Not Significant
0.80466002891930999	0.94335091472427601	-0.247323	-4.6590408010530699E-3	TNNI1	5.8316939669739699E-2	0.21733541509144599	Not Significant
0.84680764964078803	0.96281588697799902	0.193195	8.7094119548177303E-3	PHLDA3	3.7893072401298397E-2	0.16628170617603699	Not Significant
4.4988804052092102E-3	2.77993154942635E-2	2.84112	0.308657601586875	CSRP1	3.5827438810971901	5.4039267120038303	Not Significant
7.7310023605418401E-2	0.23317922183435999	-1.76658	-3.6656022025031001E-2	AC096677.1	1.4559479286711701	2.5599316603151898	Not Significant
0.16098978181669199	0.38084615441448799	-1.40179	-4.9358744305557901E-2	NAV1	0.965359779589958	1.8264143829888599	Not Significant
0.79379293967971798	0.93783898924807196	-0.261391	-2.1760589736153899E-2	IPO9	6.4176997963673002E-2	0.23093263300414801	Not Significant
0.104769565414814	0.28647928043113202	-1.62221	-6.4327347103003807E-2	SHISA4	1.2500890650546399	2.2559919556184802	Not Significant
0.97660242389718499	0.994097971694756	-0.029329	-6.6828369251974704E-4	LMOD1	5.9195141093886204E-3	2.36756453822475E-2	Not Significant
2.6984543574503899E-2	0.109569150721453	2.21186	0.28076186653228302	TIMM17A	2.2111994156083501	3.6124910370992702	Not Significant
0.15613777554910299	0.373229842901945	1.41822	0.17382759188306601	RNPEP	0.98556084830257995	1.8570164849067601	Not Significant
0.16506729711503801	0.38674858456291999	1.38827	0.19004873067650199	ELF3	0.94998044936004	1.80140202693111	Not Significant
0.37859769550091199	0.64806452526572	-0.880497	-9.8291949275140802E-2	ARL8A	0.43376501155988001	0.97128112712213299	Not Significant
0.25749682953348402	0.51156517990709605	-1.13235	-4.7334245945252901E-2	PTPN7	0.67028027276045499	1.3567478714454699	Not Significant
9.0449782985414603E-2	0.25953430158247998	-1.69309	-7.8917725990151094E-2	UBE2T	1.34886640174949	2.4029604664205002	Not Significant
1.24184900467127e-07	3.58517507967724e-06	5.28862	0.37746315478911402	PPP1R12B	12.5387032483751	15.901494249176499	Not Significant
8.27224720840295e-07	1.99081670932278e-05	4.92997	0.404314480845897	KDM5B	10.824380503732799	14.0051894486771	Not Significant
8.0224091112622103E-2	0.23915383628210701	1.74945	0.13420573788033999	RABIF	1.4306482676626999	2.5229314212791598	Not Significant
8.2508813604974501E-4	7.0540556866737899E-3	3.34461	0.24105678529501701	KLHL12	4.9541525528595196	7.10002034576023	Not Significant
1.78151680282814E-3	1.30776803107659E-2	3.12473	0.368352738165305	ADIPOR1	4.33684829495252	6.3302901411199501	Not Significant
9.5408780272078095E-2	0.26865702430605998	1.66759	0.17531917642341899	CYB5R1	1.31431971546735	2.3495846683680401	Not Significant
0.55848591370984801	0.80191833740246099	0.585099	7.8305274686563203E-2	TMEM183A	0.22074849998771101	0.58252588243849501	Not Significant
5.29898873663437E-3	3.16665958439259E-2	2.7885	0.48683086615684501	BTG2	3.4524929125598098	5.24023928103815	Not Significant
0.664651296227457	0.87278916098261505	0.433505	2.5818404175419699E-2	ATP2B4	0.136061263212919	0.40849274242976702	Not Significant
0.46598190190355798	0.73095672509979503	0.729042	0.12533996085728899	SNRPE	0.313401020574607	0.76360848272749904	Not Significant
2.6590552886307E-2	0.108528962615434	2.2176	0.15148168230631201	SOX13	2.2207382050750701	3.6271992809269502	Not Significant
0.81218660422146605	0.94659639605692003	0.237608	4.2584367924731997E-2	ETNK2	5.488246876748E-2	0.20802515706779301	Not Significant
1.00763974907107E-3	8.3042403738851096E-3	-3.28874	-0.19365336663496499	GOLT1A	4.7909890062187497	6.9001445650072002	Not Significant
0.618891199604511	0.84622193058685602	-0.497428	-4.9204935586010502E-2	PLEKHA6	0.166973624479343	0.47982578975218398	Not Significant
5.4018755181625501E-2	0.18188025052245599	1.92677	0.18774651583067101	PPP1R15B	1.7044067726210801	2.9184239745406102	Not Significant
7.9044822456892302E-2	0.23669658278444999	-1.75632	-7.0876836240236996E-2	PIK3C2B	1.4409761994719901	2.5377402145381902	Not Significant
1.22780503769261E-2	6.0896208569953703E-2	2.50422	0.26548490512371797	MDM4	2.79858436285532	4.3999421329614599	Not Significant
0.76164765245187005	0.923791860486459	-0.303321	-9.0659859503499501E-3	LRRN2	7.9268491928908696E-2	0.27227122859170499	Not Significant
0.89228458039006997	0.977900948570532	-0.135415	-4.6164375996240996E-3	NFASC	2.23468936566758E-2	0.113970160971652	Not Significant
4.9907270750713897E-2	0.17225117187518099	1.96084	0.198565124601329	RBBP5	1.75880156577229	2.99758858041168	Not Significant
0.30917036169241602	0.573474205311437	1.01698	9.3322191920053199E-2	DSTYK	0.55604232108520202	1.1738628216743101	Not Significant
3.3398989204871e-09	1.34880533327364e-07	5.91589	0.41159824607116902	NUAK2	15.8188763886129	19.517325293742999	Not Significant
0.5246661364977	0.77558383712855306	-0.636177	-6.3478274689458894E-2	CDK18	0.25413919501521298	0.64499314916063899	Not Significant
3.4334606664489e-06	6.92308747466759e-05	4.64398	0.37031871453950199	MFSD4A	9.5780636279840099	12.5819418647693	Not Significant
0.48467601158482798	0.74474606658156595	0.698811	7.5252071993111694E-2	ELK4	0.29471196893130602	0.72427462861853098	Not Significant
0.42787184456289601	0.69745669235039598	0.79285	2.28828137835673E-2	SLC45A3	0.36031485703449001	0.84893155682939703	Not Significant
0.94668243496059201	0.98839198846444198	0.0668741	1.3903795585011799E-2	NUCKS1	1.1675910460587101E-2	5.4791579985202503E-2	Not Significant
0.11415605068361601	0.30377157365506602	-1.57984	-0.30781084445210699	RAB29	1.19147926247067	2.1701889009843498	Not Significant
0.65625503055733203	0.86865394137176	0.445094	3.8919358074864199E-2	SLC41A1	0.140810459299434	0.42120579949451198	Not Significant
0.97716876457179602	0.99431266539778795	-0.0286189	-1.09789930907929E-3	PM20D1	5.7035690728236199E-3	2.3095904321661399E-2	Not Significant
0.82554198047441896	0.95371292365321003	-0.220425	-1.71942842584548E-2	SLC26A9	4.7392571421443701E-2	0.19171516231243901	Not Significant
0.25047378412060201	0.50282762921817503	1.14922	7.1252693131626896E-2	RHEX	0.687507853063418	1.38440101814302	Not Significant
4.1431891194394402E-2	0.15028072100320899	-2.03928	-0.10859776383502	SRGAP2	1.8952502605555901	3.1837043759888601	Not Significant
0.95945157284486904	0.99075357489693205	-0.0508423	-2.5239470031749099E-3	RASSF5	9.2894386446413409E-3	4.13934360484641E-2	Not Significant
0.30106285928389298	0.56359826074342201	-1.03418	-0.10568756978397401	EIF2D	0.57341358493926897	1.2004362012060099	Not Significant
3.47866812406806e-07	9.08105352829921e-06	5.09672	0.21670315129201401	DYRK3	11.609320344736	14.871446153398001	Not Significant
0.71226593026899399	0.89841337974399205	0.368818	4.2988004283797399E-2	MAPKAPK2	0.10712498281039499	0.33930393973420397	Not Significant
0.98405781713317397	0.99631910319179495	-0.0199821	-4.9153900951105095E-4	IL10	3.6876879790495799E-3	1.60706264068626E-2	Not Significant
0.49119995050926402	0.749247745450212	-0.688411	-2.1620669814883E-2	FCMR	0.28868558186535098	0.71090400290396505	Not Significant
0.62284130566223905	0.84805395921445703	0.491833	7.1991312664669099E-2	PIGR	0.16481101406548501	0.473463518706699	Not Significant
0.78846306982057701	0.93605753398548097	0.26831	1.88062614209864E-2	FCAMR	6.6078336460414597E-2	0.237669709667542	Not Significant
2.0725695629605001E-4	2.3114613339862301E-3	3.7105	0.11465197001738001	C1orf116	6.0698753423478804	8.4815511997543709	Not Significant
0.112029762954394	0.29996635622941697	1.58919	0.20521480283232699	PFKFB2	1.2040849565167	2.1889907023256101	Not Significant
0.70440028880977601	0.89534380325310003	0.379391	2.6094876649075199E-2	YOD1	0.110547496756322	0.35040849235197002	Not Significant
2.6807895365846299E-2	0.109088599891715	2.21442	0.19836306925528299	CD55	2.2155948838877402	3.6190588316491099	Not Significant
0.99177963552470705	0.99810663917445996	0.010303	5.9306583058811103E-4	CR2	1.89515549881538E-3	8.2543379825236705E-3	Not Significant
0.93877901084631099	0.988030363021979	-0.0768053	-1.39513042104174E-3	CR1	1.20418499028585E-2	6.31751726835003E-2	Not Significant
8.0581057480829998E-2	0.23976416662274699	1.74739	0.26666924142341403	CD46	1.42809947781831	2.5184916759390701	Not Significant
0.90974169030573104	0.98123888909845003	-0.113365	-9.8229267666018801E-3	MIR29B2CHG	1.8939333161397998E-2	9.4594576573099304E-2	Not Significant
0.80093637537843898	0.94118846946539603	-0.252138	-1.0174746411826099E-2	CD34	6.0611873090716799E-2	0.22197376655621701	Not Significant
7.9397864707985799E-4	6.8500592345447303E-3	-3.35526	-0.22558733869602901	PLXNA2	4.9834979793666001	7.1384539899252797	Not Significant
0.82081633845193402	0.95189982799281303	-0.226497	-7.9014941655252205E-3	LAMB3	4.9295472423692498E-2	0.19745589924238299	Not Significant
0.97802522915065004	0.99467552510551605	-0.027545	-2.0550946189396E-3	AL031316.1	5.33870042907155E-3	2.2219812602491899E-2	Not Significant
0.12918690755493301	0.33000980619772402	-1.51736	-0.43966097717950697	G0S2	1.1086329092124401	2.0464950274824898	Not Significant
9.1046954588842002E-2	0.26067270880566301	-1.68996	-0.134655277921744	TRAF3IP3	1.3444896478122099	2.3963799210467398	Not Significant
1.1919025864169E-2	5.9679332965240299E-2	2.5147	0.101444973548267	C1orf74	2.8187695000049899	4.4296193434890396	Not Significant
1.53418491492277e-08	5.4778516798565e-07	5.65939	0.41633176580914799	IRF6	14.4173826560852	17.992681503994	Not Significant
2.9837906630574999E-2	0.117945434045845	-2.17235	-0.15546884182565299	UTP25	2.1375331848074102	3.5119756592382898	Not Significant
9.870270117209e-11	5.50831019336368e-09	6.47144	0.36703860928395499	SERTAD4-AS1	19.017007940787799	23.038908802365199	Not Significant
0.88570205306892402	0.97505643074339798	-0.143746	-4.9137993554053397E-3	SERTAD4	2.5259931973601601E-2	0.121374668150856	Not Significant
0.91953062753013104	0.984601082544448	-0.101026	-3.0781142191236501E-3	HHAT	1.5518712182257401E-2	8.3891926596208394E-2	Not Significant
1.7356451611290201E-2	7.9210464130727298E-2	2.37921	0.24385871265096001	RCOR3	2.5356468660264899	4.0537909909138197	Not Significant
0.69276135747059797	0.88780296694796201	-0.395115	-1.8091224988296802E-2	TRAF5	0.119005444677489	0.367069700612565	Not Significant
0.21135400166940299	0.452696127782379	1.24988	0.16319815557115999	LINC00467	0.79253417818321403	1.5542208182976101	Not Significant
0.46880910942922699	0.732276180897378	-0.724428	-7.4846045226049304E-2	SLC30A1	0.31159753987128602	0.75755960953178403	Not Significant
0.210841236528792	0.45200764183237002	-1.25128	-0.12595193795168599	LPGAT1	0.79405619258403903	1.5566498622390801	Not Significant
1.216949167324E-2	6.0635433141909299E-2	-2.50736	-9.1429698186137998E-2	INTS7	2.80287585146838	4.40882314169317	Not Significant
8.96673015382293e-07	2.13260738138322e-05	4.91418	0.56002760451335398	PPP2R5A	10.7555801111611	13.9245745726917	Male-biased
0.904037994669594	0.98023813199535104	-0.120563	-7.6743961887903601E-3	TMEM206	1.99597450032621E-2	0.100883889971412	Not Significant
0.33751065877959302	0.60379821237439102	0.959112	0.17032414586233499	NENF	0.50451522233916901	1.08615818759907	Not Significant
0.29034486076169702	0.55304967440504305	-1.05739	-4.9200975973561101E-2	AC092803.2	0.592307454360125	1.2366858874698701	Not Significant
1.9527526304089101E-4	2.2055990865375501E-3	3.72556	0.48803770925451501	ATF3	6.1167561124107603	8.5411003894408299	Not Significant
0.93342189367013895	0.987200364832581	0.0835411	2.6976187204808201E-3	BATF3	1.2882256268094401E-2	6.8897989913201896E-2	Not Significant
9.1840988342117194E-2	0.26225745563044101	1.68582	0.19807299301495801	NSL1	1.3384286026324701	2.38769658490392	Not Significant
4.6331224547289799E-4	4.4331476518465803E-3	3.50154	0.31969560184964202	TATDN3	5.4186454163417803	7.6771093349112602	Not Significant
0.58274853843864904	0.81973410066168995	-0.549381	-2.90502438166849E-2	FLVCR1-DT	0.198775258795652	0.53999950911120298	Not Significant
0.63858517110642699	0.856867171566983	-0.469683	-2.2617924384723299E-2	FLVCR1	0.15447236473415399	0.44850021991308398	Not Significant
0.75868069653992898	0.92235556270002805	0.307217	2.64563520382625E-2	ANGEL2	8.0824486924952907E-2	0.27617427977194497	Not Significant
0.167149650757696	0.390272821526987	-1.38146	-8.2340660678392893E-2	RPS6KC1	0.940909242047275	1.78886575551279	Not Significant
0.80604324695511298	0.94387963862773405	-0.245536	-1.2781773376226701E-2	PROX1	5.7756622419308901E-2	0.215617881643103	Not Significant
7.18388026853784E-2	0.22187617555195699	1.80021	0.14339627064222801	SMYD2	1.50563582050415	2.6333305215332801	Not Significant
0.29569777132880498	0.55819894907255496	1.04572	0.112419685777564	PTPN14	0.58303984058940095	1.2184173890854699	Not Significant
1.66471312681007E-2	7.6739214870025094E-2	-2.39456	-5.7495704753042803E-2	CENPF	2.5673424252552199	4.0955173736105497	Not Significant
3.27256242428032e-06	6.67461472865805e-05	4.65388	0.54103553162443596	KCTD3	9.6146139809027993	12.629937263934	Male-biased
0.25566896612837298	0.50936157341808597	1.13671	0.160403512347287	ESRRG	0.67459715426823197	1.36387177234023	Not Significant
5.3621551238935503E-3	3.1909550327955997E-2	2.78465	0.25598054237728102	GPATCH2	3.4448499306760798	5.2283893093567899	Not Significant
0.79522755642874199	0.93881490900120101	0.259531	1.9331569703681301E-2	SPATA17	6.31369342182872E-2	0.22912697078352201	Not Significant
0.269557389380707	0.52701048419857599	-1.1041	-0.11085752514646099	RRP15	0.64053483652371501	1.3109739636939099	Not Significant
0.52711272447774005	0.77733892861193998	-0.632428	-1.47652688301914E-2	TGFB2	0.25187882216296498	0.64034085487404901	Not Significant
0.20298257261949301	0.44075949247569002	1.27313	0.233386900597573	LYPLAL1	0.81925592083865195	1.5946351527906599	Not Significant
0.99023245539096605	0.99768622825867603	0.0122422	4.6459804045193801E-4	AL513283.1	2.3164526472942101E-3	9.81555999029355E-3	Not Significant
4.7130626457509997E-2	0.16487577246673399	1.98521	0.257862902037096	EPRS	1.8025629827897001	3.0548322460170798	Not Significant
8.9904243244833901E-3	4.7658662976646199E-2	2.6126	0.24022959950206901	BPNT1	3.0436908610695799	4.7115952320036403	Not Significant
0.63296462520793595	0.85324088099692197	0.477564	6.5772359856198198E-2	IARS2	0.15871337862785201	0.45734074274720199	Not Significant
6.3041524359570898E-4	5.7430180449673397E-3	3.41857	0.390951940524988	RAB3GAP2	5.15977041502458	7.3691318388821996	Not Significant
0.14213801915955401	0.351440157262634	1.46792	3.9835619044897297E-2	MARK1	1.0457158318339701	1.95095672752154	Not Significant
0.63962346314227903	0.857610914684241	-0.468231	-6.9617396753727606E-2	C1orf115	0.15360476173604501	0.44687561460781799	Not Significant
0.67049377958323697	0.875564656091532	-0.425475	-7.4659991250490804E-2	MARC2	0.13288627950727799	0.39974085358421901	Not Significant
6.1846676200650701E-2	0.19969366896461399	1.86747	7.3100397824448604E-2	MARC1	1.6109707417939401	2.7830969212699501	Not Significant
0.95073313183478103	0.988955900563945	-0.0617867	-1.3869206807262499E-3	HLX	1.11055382788181E-2	5.0521874287738799E-2	Not Significant
0.69066531178698098	0.88713074919469403	-0.397957	-1.47490209320518E-2	TAF1A-AS1	0.11976290145381201	0.37009992597118402	Not Significant
4.2952800166968903E-2	0.15437523893681099	2.02426	0.25347836837794901	MIA3	1.8683690238322701	3.1476534367057001	Not Significant
8.3052541438936294E-3	4.4951117789115001E-2	-2.63959	-0.34441198582347599	AIDA	3.1021796509851498	4.7908669350733897	Not Significant
0.174829603769666	0.40185011082131	1.35688	0.18049666818900301	BROX	0.91167611854564501	1.7439434721500999	Not Significant
4.8866361575206303E-2	0.169153644805699	1.96984	0.16059449717990201	AL392172.1	1.77694783621518	3.0186660215622099	Not Significant
0.130318093766112	0.33170389282360102	1.51289	7.4180693542220302E-2	DISP1	1.1035125971209001	2.0377769421271901	Not Significant
0.30405413420259098	0.56717559577861898	1.0278	4.5443271697534503E-2	TLR5	0.56708633046803003	1.1905495203942	Not Significant
8.95585195076319e-07	2.13260738138322e-05	4.91442	0.214096340586689	SUSD4	10.7555801111611	13.925788483090599	Not Significant
1.0470837630111301E-3	8.5497766939417203E-3	3.27791	0.44356596052342701	CAPN2	4.7618501140421801	6.8617463474178297	Not Significant
0.107754640984144	0.29188267455574901	1.60842	0.134293342631843	TP53BP2	1.2314033569234999	2.22789847914725	Not Significant
0.89113593963034499	0.97757187156509295	-0.136868	-1.3962541315660999E-2	FBXO28	2.2683463927719499E-2	0.11525829341787899	Not Significant
1.38844635099304E-2	6.6829293804164094E-2	2.4604	0.217889894402121	DEGS1	2.7056137645632599	4.2769847970735304	Not Significant
1.62313908264662E-3	1.21414229533065E-2	-3.15203	-0.19162532337346599	NVL	4.4111322882503403	6.42339329932976	Not Significant
0.21280702411486599	0.45499270541441	1.24591	0.15367984132712501	CNIH4	0.78747389221594299	1.5473695140008199	Not Significant
2.08563218486468E-4	2.3205522935994399E-3	3.70891	0.38561927126535001	WDR26	6.0659500640491597	8.4752683565130091	Not Significant
1.20755686943136E-2	6.0335278900915001E-2	2.51009	0.175089080170441	CNIH3	2.80783828992785	4.4165709837149496	Not Significant
0.376722171313982	0.64555570338197499	0.883966	5.6261771851897603E-2	DNAH14	0.43764377748141498	0.97624730932915704	Not Significant
0.236783878413698	0.486295490656935	-1.18309	-0.12172830971257299	LBR	0.72093883437513595	1.4406074593131399	Not Significant
3.2081757256229401E-2	0.124728170353004	2.1435	0.167538863240379	ENAH	2.0816185468128201	3.43946772017016	Not Significant
3.6168529952617601E-2	0.1359633654229	2.09513	0.39889026551920898	SRP9	1.9953698014236501	3.3195658765695999	Not Significant
0.47347200508368997	0.73504925910402696	-0.716851	-0.11331593045619701	EPHX1	0.30781776282583401	0.74766249147515795	Not Significant
2.08763369235084e-05	3.2518909438541998E-4	-4.25604	-0.15382966464793199	AL591895.1	8.0311037159531207	10.7768942450382	Not Significant
0.179014915418999	0.40730719911908703	1.34383	0.122018768660149	TMEM63A	0.89818758925911202	1.72028615024971	Not Significant
0.88069375821773199	0.97365737847457401	0.150091	5.3986784472237802E-3	LEFTY1	2.66958047041988E-2	0.127045320492611	Not Significant
3.5470879798503399E-2	0.13407992563834301	2.10305	0.193444987293974	PYCR2	2.00931919685515	3.3390432064866502	Not Significant
6.8156929848931402E-2	0.214170800400932	1.82404	0.15856302113245299	SDE2	1.54098144958419	2.68594244077175	Not Significant
0.42038760365733902	0.69033761374452995	-0.805761	-0.156750847102442	H3F3A	0.37057450577480899	0.86657812743279095	Not Significant
1.9918832280699902E-2	8.7767935212595793E-2	2.32801	0.33708199259688898	ACBD3	2.4330590476338001	3.9160896489907202	Not Significant
0.66409726227725696	0.87278916098261505	0.434268	1.40267218240064E-2	LIN9	0.136061263212919	0.40932666089953601	Not Significant
7.0341409638085097E-4	6.2789010177572799E-3	3.38863	0.47010521084239199	PARP1	5.0705603109882302	7.2595647977770996	Not Significant
1.9620452659505e-16	2.37709330297849e-14	8.22951	0.27493708318927201	STUM	31.370312861898999	36.167374055697202	Not Significant
2.2638765304654499E-4	2.4792924704474602E-3	-3.68808	-0.192594039201295	ITPKB	5.9997820536837798	8.3932617491358794	Not Significant
4.0696051665993702E-3	2.55893039723862E-2	2.87296	0.13666184305300799	PSEN2	3.6655808283837001	5.50420929489702	Not Significant
0.92929117683350304	0.98710804878277403	-0.0887375	-9.9703570120804191E-3	COQ8A	1.2975773622563899E-2	7.3333158886057695E-2	Not Significant
5.6855571649758602E-2	0.18878606890028801	1.9045	0.27245555381672998	CDC42BPA	1.66714081559758	2.86724105743557	Not Significant
0.15218796480124	0.36738153968964199	1.43189	6.0660889582041203E-2	ZNF678	1.00135435327283	1.88263891157443	Not Significant
9.8379450123414397E-2	0.274243599901553	-1.65282	-0.13132341983181101	SNAP47	1.29373851682999	2.31892333694329	Not Significant
0.89972033851121602	0.97956435264058295	0.126016	8.2680822265149903E-3	JMJD4	2.0647344275736501E-2	0.105671298933484	Not Significant
0.40501125791581699	0.67589293394828198	0.832718	0.14697622179280201	ARF1	0.39172059721619501	0.90384041493893097	Not Significant
0.35030334765715498	0.61780009461262797	0.934017	9.0065928270594994E-2	C1orf35	0.48159034535323902	1.04895579228096	Not Significant
0.153611534152406	0.36943391527152297	-1.42693	-0.21892109317269401	MRPL55	0.995783403651466	1.8733283689497799	Not Significant
0.38106371762839197	0.65063577419687502	-0.875952	-0.175857147243694	GUK1	0.429805279985365	0.96478867996833395	Not Significant
1.2744154710135701E-2	6.26381390486037E-2	2.491	0.147074195704129	IBA57	2.7703809364158101	4.36268256660692	Not Significant
4.9393330061724399E-4	4.6832806262538003E-3	3.48444	0.14388113700109301	OBSCN	5.3637564261144997	7.6131100688856703	Not Significant
2.3789530038784801E-3	1.6595304542311801E-2	3.03861	0.15927483153814401	TRIM11	4.09863548252864	6.0410948024262296	Not Significant
3.0029334419777402E-3	1.9984310582175799E-2	-2.9677	-9.2825409758393193E-2	HIST3H2A	3.9128077841776601	5.8081656540701401	Not Significant
0.33193808162884902	0.59779218740807105	0.970235	0.13537111958002801	RNF187	0.51451209812356802	1.10280682857707	Not Significant
0.212547549227247	0.454908879706512	-1.24662	-5.7250734379281597E-2	RHOU	0.78765814446806803	1.54858955457904	Not Significant
0.73018754416655496	0.90814487152905299	0.34488	5.0942320177478503E-2	RAB4A	9.6351362965484993E-2	0.31445386801817699	Not Significant
0.35357823949540701	0.62229757212120396	0.927687	3.0892647881718801E-2	CCSAP	0.47433688887495701	1.0396504900008601	Not Significant
0.56905992680738904	0.80809702088707103	0.569443	4.03214476456661E-2	NUP133	0.213073152314224	0.56376953088062298	Not Significant
0.89530535493713104	0.97854050770904899	0.131595	6.9969157581090203E-3	ABCB10	2.1693095241961599E-2	0.110590440194794	Not Significant
0.140852168466363	0.34926849895483703	-1.47267	-7.2229162314825096E-2	TAF5L	1.051914314589	1.96004438920593	Not Significant
4.8338961652981897E-2	0.16781895210164499	1.97446	7.3592960371221705E-2	URB2	1.7848695467401099	3.02951738401649	Not Significant
1.00110542030129E-2	5.1999521190072298E-2	-2.57563	-0.20312562697452299	GALNT2	2.9565207683263299	4.6040653762139403	Not Significant
7.3203465100382198E-2	0.224552962352457	1.79163	0.18894079097227301	COG2	1.4936436871397001	2.61451252169834	Not Significant
0.75883672467073904	0.92235556270002805	-0.307012	-3.4110159601014003E-2	AGT	8.0824486924952907E-2	0.27596864373880398	Not Significant
9.80069204947109e-05	1.23051204429808E-3	3.89605	0.17124975759229599	C1orf198	6.7003249000477298	9.2304724644940208	Not Significant
0.25002096731045398	0.50251293784805695	1.15032	3.7218569284393203E-2	TTC13	0.68813389241904599	1.3862104953948999	Not Significant
0.88978714594019703	0.97682255217644798	0.138575	1.27412658250429E-2	ARV1	2.3450268638435499E-2	0.116773006724658	Not Significant
0.12221578433366	0.317640033540453	-1.54559	-6.75296662784729E-2	FAM89A	1.14683650736247	2.1019670725528901	Not Significant
3.9916413397840002E-2	0.146281065127813	2.05471	0.188455709380555	C1orf131	1.92222540429587	3.2209676763186401	Not Significant
1.9145834049689599E-3	1.3889058221819401E-2	3.10347	0.28996977984309402	GNPAT	4.27665392711938	6.2582552231126103	Not Significant
0.68540284564762299	0.88475685387698499	0.405106	2.6135193212930601E-2	EXOC8	0.122442413104473	0.37774851774455298	Not Significant
0.89265089316569102	0.977900948570532	-0.134952	-9.3118561398359192E-3	SPRTN	2.23468936566758E-2	0.113559711645959	Not Significant
5.6148565801399597E-2	0.18683237564198099	1.90996	0.266001452239506	EGLN1	1.6775434510638501	2.8797541403963902	Not Significant
0.88101932077719303	0.97365737847457401	0.149679	1.06511649097875E-2	AL445524.1	2.66958047041988E-2	0.12667572277883099	Not Significant
0.10559650241594	0.28779665867062898	1.61836	0.21053003652487801	TSNAX	1.2455010944967899	2.24813002931967	Not Significant
0.19794347559564701	0.43346960707064802	-1.28746	-5.0495134915068303E-2	SIPA1L2	0.83593359578307402	1.6197737658335201	Not Significant
1.18487963185797E-3	9.4251788897792704E-3	-3.24283	-8.7108717898583196E-2	MAP10	4.6643705654802501	6.7381140860454503	Not Significant
0.91287728093810805	0.98276262301949402	-0.109411	-1.30932326642958E-2	NTPCR	1.7387670174010401E-2	9.1153820413619496E-2	Not Significant
1.5443210236607999E-2	7.2413994410822996E-2	2.42197	9.8820513224738393E-2	PCNX2	2.6253557053019798	4.1705858391184698	Not Significant
5.6374095982183001E-2	0.18736290985872101	1.90821	0.16028247600797799	MAP3K21	1.6747078484104601	2.8757455170806301	Not Significant
2.29791598769866E-2	9.7465467162263605E-2	2.27391	0.15682274237184901	KCNK1	2.3282571466670698	3.77316756610769	Not Significant
0.21112030241503901	0.45240064803222702	1.25052	2.73909519821849E-2	SLC35F3	0.79318710230921996	1.55532715435612	Not Significant
3.5035494978189301E-2	0.132859320844257	-2.10805	-0.10285206977959099	AL355472.1	2.0184644485731198	3.3513935891535702	Not Significant
0.160669755398613	0.38027947616886698	1.40286	0.206169974178777	COA6	0.96684883298024604	1.82840422931174	Not Significant
1.16291155635446e-05	1.9884525104130801E-4	-4.38523	-0.28319795726269897	TARBP1	8.5229836687113796	11.361998642172001	Not Significant
0.32424313644860298	0.59068840241086695	-0.985793	-0.16695697901853601	IRF2BP2	0.52646663849827902	1.1262616234773	Not Significant
0.33638100074382998	0.602303577460923	0.961357	0.17904471502979699	TOMM20	0.50699367928394901	1.08951083064765	Not Significant
7.4687114134473903E-2	0.22816591440865699	1.78245	7.8636500216253E-2	RBM34	1.47768221989435	2.5944477032700002	Not Significant
3.8461673957211097E-2	0.14233046331096699	2.07	0.28705527224287603	ARID4B	1.9496037187164801	3.2580930151401999	Not Significant
0.56323594319075299	0.80507551327652804	0.578049	6.1282422709653603E-2	GGPS1	0.21681920065056001	0.57405665658883398	Not Significant
6.6385321476759004E-2	0.210000431138821	1.83589	6.5483423287527806E-2	TBCE	1.56064569522477	2.7122793090345798	Not Significant
5.5470700879418702E-3	3.26942696451459E-2	2.77364	7.8122993556922302E-2	TBCE.1	3.4205554566448901	5.1944854027009804	Not Significant
6.10221824316015e-06	1.1548590600373199E-4	4.5237	0.223457002897992	B3GALNT2	9.0663620613899099	12.0068582064686	Not Significant
2.620334540673E-2	0.107350410734219	-2.2233	-0.21224507879660501	LYST	2.2316569285424599	3.6418681890866398	Not Significant
0.14546688073143099	0.35679892786217099	-1.45577	-7.9135299170846995E-2	NID1	1.0305828831513899	1.92780684211979	Not Significant
3.17788681580711E-2	0.123791220559569	2.14729	0.29974173421792899	GPR137B	2.0891588375664498	3.4489537334206002	Not Significant
1.53154222430956E-2	7.2029233674810997E-2	2.42498	0.14742823488844101	ERO1B	2.6306832191099598	4.1788949685194696	Not Significant
9.7239384720397403E-3	5.0768514217406399E-2	-2.58568	-4.9083395155435097E-2	EDARADD	2.9804789154223701	4.6331645499814602	Not Significant
2.19789793087675E-2	9.4352523228885293E-2	2.29086	0.22444969193629499	LGALS8	2.3607172642407499	3.8176687683566302	Not Significant
0.48765607930698801	0.746412366286207	0.694051	4.7670394394010898E-2	HEATR1	0.29247706167868398	0.71814487710436803	Not Significant
3.1779950904113799E-2	0.123791220559569	2.14728	4.2811241748102802E-2	ACTN2	2.0891588375664498	3.4489196627421701	Not Significant
3.2065391763461999E-4	3.3008491521210898E-3	3.59847	0.437693452561906	MTR	5.7135755247859397	8.0451481546532406	Not Significant
0.95434636329347899	0.98940912072838905	-0.0572501	-1.09115600876766E-3	MT1HL1	1.06473617871241E-2	4.6728609176796998E-2	Not Significant
0.563297279765545	0.80507551327652804	-0.577958	-4.5373306725222599E-2	LINC01139	0.21681920065056001	0.57394776219743404	Not Significant
0.178617333442324	0.40718891951510899	1.34506	4.6404676028301103E-2	CHRM3	0.89847802552296496	1.7225095635002201	Not Significant
0.93872404995311698	0.988030363021979	-0.0768744	-3.65788777493848E-3	CHRM3-AS1	1.20418499028585E-2	6.3233719478291803E-2	Not Significant
3.07274640461323e-06	6.28516310034523e-05	-4.66686	-9.6843291412009397E-2	RGS7	9.6747336725335895	12.692938801939601	Not Significant
2.2780366464034501E-3	1.6033351272477101E-2	3.05165	0.49119542795606702	FH	4.1330842716736402	6.0844413269910902	Not Significant
0.86082814737069202	0.96746477420602806	-0.175322	-2.38481986650101E-2	KMO	3.3076263830403498E-2	0.14986039102616799	Not Significant
4.0461732711672499E-2	0.14796424339491299	2.0491	0.12281357949156101	OPN3	1.9107846330906999	3.2073986228586602	Not Significant
2.3838398708662299E-2	0.10026982246151001	-2.25985	-0.157578242121579	CHML	2.2998905020521399	3.7364576073016802	Not Significant
0.49243763828718001	0.75038684274395795	0.686446	4.7876073310519802E-2	CEP170	0.28716641510061103	0.70838744915448004	Not Significant
0.45475632029985202	0.72226056480962197	0.74752	9.2691083384549802E-2	SDCCAG8	0.32536931210743802	0.78799356327509595	Not Significant
0.79716164893290298	0.93991045522655103	-0.257025	-2.1272241219021999E-2	AKT3	6.1970668652933297E-2	0.22669779900978901	Not Significant
0.32999745024586302	0.59602050041540799	0.974136	7.9693895059532796E-2	ZBTB18	0.51748021583819104	1.10867035107915	Not Significant
0.93636374142678103	0.987200364832581	0.0798417	1.17871418016194E-2	ADSS	1.2882256268094401E-2	6.5751265359428601E-2	Not Significant
5.7396583326007201E-2	0.19009265622573601	-1.90036	-4.0544970156440097E-2	CATSPERE	1.66024366134528	2.85777050136539	Not Significant
3.0264946804142898E-3	2.0122214866262901E-2	2.9653	0.28963847515747398	DESI2	3.9059308569930198	5.8003502003032397	Not Significant
0.151880986107119	0.36695295348021401	1.43296	0.28318263225273099	COX20	1.0025216312968901	1.8846580509669799	Not Significant
7.0489223530402503E-2	0.219649317112213	1.80882	0.368099413139784	HNRNPU	1.51572301754668	2.6522954385726298	Not Significant
1.6641255305820299E-3	1.2369679809124399E-2	-3.14474	-8.0579449956454705E-2	AL356512.1	4.3925069773812702	6.3984555003767998	Not Significant
1.9583398889800999E-2	8.6748337269665396E-2	2.33437	0.18157988502442099	EFCAB2	2.4447440272591399	3.9330730670672698	Not Significant
0.97215143813790705	0.99319412014609498	0.0349104	2.53155020352495E-3	SMYD3	6.8291454763065897E-3	2.8243686103941901E-2	Not Significant
0.97365300708296498	0.99371810329176302	0.0330274	3.2508446535809699E-3	TFB2M	6.3017108451905003E-3	2.67002943753284E-2	Not Significant
0.20508898031522799	0.44376985131558	-1.26722	-9.7946944293012997E-2	CNST	0.81244920383405494	1.58431134369813	Not Significant
0.64591592664900999	0.86294290029437404	-0.459448	-5.8420403575271902E-2	SCCPDH	0.147406754288845	0.437085928175243	Not Significant
3.7146408154083398E-2	0.13860235208847899	2.08425	0.24825860441908301	AHCTF1	1.9761462220349799	3.2928881974433102	Not Significant
9.9479610325204096E-2	0.27644059524794501	1.64744	6.0631675823951202E-2	ZNF670	1.2857593264985501	2.3078025771715698	Not Significant
0.102883864054805	0.28299143112673802	1.63108	8.2198988323550298E-2	ZNF669	1.26233866050141	2.2741544603450601	Not Significant
6.4568726811390503E-2	0.20555165571124001	1.84831	0.115309003128148	ZNF124	1.58205791064155	2.74002509049711	Not Significant
1.22594425142098e-06	2.80739253051574e-05	4.85248	0.18611800286758701	AL390728.6	10.4806693374969	13.6117991934083	Not Significant
0.45366519916667197	0.72149716124622298	-0.749329	-3.5067775933504297E-2	ZNF496	0.32642683529262201	0.79039579975785701	Not Significant
0.70410115459032796	0.89520440096133302	0.379794	1.5006445442581199E-2	NLRP3	0.11070320581986	0.35083324764824098	Not Significant
0.87678722977970902	0.97303936648521105	-0.155045	-4.1078658882588697E-3	OR2T2	2.73307387397386E-2	0.131490927470512	Not Significant
0.93971681335638202	0.988030363021979	-0.0756265	-2.64632614451222E-3	AC138089.1	1.20418499028585E-2	6.2176711493543702E-2	Not Significant
0.99836276213778796	0.99975866676803904	-0.00205199	-4.36951750121886E-5	OR2G6	2.4136235751156599E-4	1.63857960081758E-3	Not Significant
0.95302570344023496	0.98924570491105202	0.0589081	2.0676912029340198E-3	OR2T10	1.0812540488927901E-2	4.8113404610604198E-2	Not Significant
0.94421949061775901	0.98839198846444198	-0.0699682	-1.50805819364108E-3	OR2T11	1.1675910460587101E-2	5.7396628615561197E-2	Not Significant
0.95169990585685804	0.988955900563945	-0.0605728	-2.0985349877934399E-3	LYPD8	1.11055382788181E-2	4.95055188248721E-2	Not Significant
0.17895243119277901	0.40724375170634602	-1.34402	-6.8053822657340807E-2	SH3BP5L	0.89834337426631095	1.7206352559848901	Not Significant
2.4812447620490799E-2	0.103233473736559	-2.24443	-0.17250607982690999	ZNF672	2.27076212061493	3.6964098315499201	Not Significant
3.36296684001319e-14	3.15695728193292e-12	7.58756	0.28748797310935298	ZNF692	26.481412437665998	31.023367729446999	Not Significant
0.13605206730193001	0.34037028838772598	1.4907	6.3194963305772095E-2	PGBD2	1.07772117049981	1.9947176187053	Not Significant
0.46081436336246001	0.72711589715868497	0.737517	5.6381116686984901E-2	FAM110C	0.31866939577929398	0.77475999959479502	Not Significant
9.51385200937446E-2	0.26810965923793201	1.66895	0.40903504920272199	SH3YL1	1.3163592059001199	2.3524213431363501	Not Significant
0.64644666361790903	0.86297354705901497	0.458709	7.8344743829622407E-2	ACP1	0.14737124067555099	0.43626458437787102	Not Significant
0.85484974739230402	0.965463243935333	0.182936	2.5308754129021799E-2	ALKAL2	3.5147247299302201E-2	0.15682955953250199	Not Significant
0.93316113480394303	0.987200364832581	0.0838691	1.4734321289587699E-2	LINC01874	1.2882256268094401E-2	6.9177386933226601E-2	Not Significant
0.298814333485451	0.56170191510391498	1.039	0.121824127553518	TMEM18	0.57678396997134496	1.2079328567085099	Not Significant
0.90616056687442403	0.98050347928106096	-0.117884	-3.15641824105327E-3	PXDN	1.9689084875682401E-2	9.85387625111427E-2	Not Significant
0.78368978476186602	0.93460534956782704	-0.274517	-2.61241349397935E-2	EIPR1	6.7630924820544294E-2	0.24374201963648701	Not Significant
0.69576961415065997	0.88904279550147303	-0.391041	-4.0098951997770901E-2	TRAPPC12	0.11760990570508099	0.36273668759634498	Not Significant
0.71850996329445205	0.90203513680797598	-0.360455	-7.3444270187783003E-2	ADI1	0.103101805345646	0.330575706761076	Not Significant
5.0201532960272403E-2	0.17276201255446999	-1.95833	-0.18198742421090799	RNASEH1	1.75584028153361	2.9917097156934802	Not Significant
4.38488222247649e-06	8.53328832539905e-05	4.59317	0.346751717722525	RNASEH1-AS1	9.3689506765340305	12.3373477916852	Not Significant
0.99891231022474303	0.99975866676803904	-0.00136323	-2.9184112041003002E-4	RPS7	2.4136235751156599E-4	1.0882817390679401E-3	Not Significant
0.85850361789659602	0.96694755513125796	-0.178281	-2.4785163257552999E-2	COLEC11	3.36110196104938E-2	0.15256438444661899	Not Significant
0.97158007369378796	0.99292771429010496	-0.035627	-8.6657041284247797E-4	CMPK2	7.09741286350198E-3	2.8831590819277001E-2	Not Significant
0.58408690832977495	0.82117012165123204	-0.547431	-1.5719759670392599E-2	RSAD2	0.19702497826542001	0.537705491592681	Not Significant
0.41494704399260701	0.68525911044639698	0.815231	2.6873545444927101E-2	RNF144A	0.37795824881808798	0.87960437173072104	Not Significant
0.796780510126326	0.93986550145965397	-0.257518	-7.4649686223149598E-3	LINC01871	6.2018497509075003E-2	0.22717603319372801	Not Significant
0.51627830339490799	0.76829934533281397	-0.649101	-1.44236435867303E-2	LINC01814	0.26357584920729199	0.66110931123169903	Not Significant
0.20218671872924601	0.439750619943377	-1.27538	-2.68488249998576E-2	ID2-AS1	0.821547485602241	1.5985636583846701	Not Significant
0.55193849272930695	0.79657598348606595	0.594865	0.15602869850020401	ID2	0.22743275746378699	0.59431866512842701	Not Significant
6.6729311849378e-05	8.7907806269975201E-4	3.98827	0.45555385212717903	KIDINS220	7.0366368556902001	9.6148662435644194	Not Significant
0.77568957883925205	0.93055177556249102	-0.284943	-2.1511293364970398E-2	MBOAT2	7.1977561715438704E-2	0.25400286610017597	Not Significant
7.5952219762357397E-4	6.6679088671326202E-3	3.36752	0.41971211807796999	ASAP2	5.0104489813836501	7.18282100972805	Not Significant
0.160192901213695	0.37983808271811698	-1.40446	-0.19385341145873	ITGB1BP1	0.96801021517751995	1.8313765573540599	Not Significant
0.61784933993320201	0.84552227618713705	0.498906	4.2994030730937903E-2	CPSF3	0.16780076422873	0.48151063776106301	Not Significant
0.52506940183524098	0.77594440898817096	0.635559	8.8931447403129998E-2	IAH1	0.25367439926687602	0.64422483115547902	Not Significant
5.58513841345329e-06	1.06553616434321E-4	4.54241	0.29673471709075	ADAM17	9.1468622588007005	12.095401342678899	Not Significant
0.77501784674232499	0.93052350857731803	-0.28582	-4.9450653056267002E-2	YWHAQ	7.20079387618867E-2	0.25486922183931898	Not Significant
1.2278022751117E-2	6.0896208569953703E-2	2.50422	0.27290919144485798	TAF1B	2.79858436285532	4.3999443829799301	Not Significant
0.41947634939787898	0.68948020091778095	0.807342	3.9082897581019703E-2	AC010969.2	0.37181729729119001	0.86874813273836504	Not Significant
0.54368396896480697	0.79013512598788505	0.607259	2.3247254027328398E-2	GRHL1	0.23555130259340801	0.60938714033979902	Not Significant
6.5176588251438003E-2	0.20691559652052299	-1.84412	-7.9915118510998903E-2	AC104794.2	1.5754443151455499	2.7306549504309099	Not Significant
6.6458196162644798E-2	0.21013716944133201	-1.83539	-0.14905103335458	KLF11	1.5599947736831199	2.7111821581236302	Not Significant
7.5627822667796094E-2	0.229949460814245	-1.77671	-0.10351669548843501	AC104794.4	1.4698957297945801	2.58193103879483	Not Significant
8.7594477666499707E-2	0.253501780506867	1.70829	0.33080547769548602	CYS1	1.37238443227984	2.4350373233636802	Not Significant
0.24403516392079799	0.49480738786687301	1.16499	3.85532144356961E-2	RRM2	0.70358670755895403	1.4104429496429201	Not Significant
2.02498215601322e-05	3.1694990712792699E-4	4.26286	0.55711547470284895	HPCAL1	8.0567668182521999	10.8073645762959	Male-biased
0.25998268574237898	0.51510139586473802	1.12646	0.23896633723376001	ODC1	0.66339151252349404	1.3471402434825801	Not Significant
0.46028513920724801	0.72656368020743101	0.738388	6.9242876061360897E-2	NOL10	0.31942914639616199	0.77590911369587001	Not Significant
4.3295452543455397E-2	0.155209437489577	-2.02094	-6.3457446564043202E-2	RN7SL832P	1.86297986451492	3.1397076715800001	Not Significant
4.46026128948338e-28	1.54205375069334e-25	10.9982	0.52409618593969598	ATP6V1C2	57.131512192539702	62.977175254431401	Male-biased
0.85747424095222002	0.96634579150085198	0.179592	3.10405979799083E-2	PDIA6	3.4233546606604999E-2	0.15376414009910899	Not Significant
1.31299172435264e-15	1.48893261541589e-13	7.99809	0.57469555920391002	PQLC3	29.535546711170301	34.266468102463897	Male-biased
5.4602986032568201E-3	3.2303728172439698E-2	2.77876	0.39801168170771001	ROCK2	3.4325726321189398	5.2102518014795498	Not Significant
0.78436938238496601	0.93471508997956299	-0.273632	-1.6690826002126999E-2	E2F6	6.7513512728384503E-2	0.24287521858727901	Not Significant
0.99583892012681896	0.99938155859342503	-0.00521521	-2.7330817523104901E-4	GREB1	6.1863272034284097E-4	4.1697612570271003E-3	Not Significant
1.1067224870852999E-4	1.3725101709916199E-3	3.86648	0.32294045063195798	LPIN1	6.59111397404949	9.1089374388506297	Not Significant
8.1566636280218602E-4	6.9912566245915204E-3	3.34779	0.18742415467363299	TRIB2	4.9630949642742603	7.1115051557248998	Not Significant
3.5912276054755103E-2	0.135279434779738	2.09802	7.9818692566691204E-2	FAM84A	2.0004127525515001	3.3266760905540198	Not Significant
0.92448368504581002	0.98628083073843997	0.0947883	8.3475402228559304E-3	NBAS	1.38141467393595E-2	7.8519875638082895E-2	Not Significant
0.22450524772095201	0.47111204832634901	1.21466	0.21257222888813901	DDX1	0.75265931872236402	1.4938561969240201	Not Significant
0.83844297560098002	0.95800975649541498	-0.203887	-1.21385952684361E-2	MYCN	4.2897316829926098E-2	0.176208707663006	Not Significant
0.80923618686285204	0.94558758130252496	0.241414	9.7085901803378293E-3	FAM49A	5.5948765556851403E-2	0.211664455381885	Not Significant
0.88591591890851895	0.97511618955462698	-0.143475	-8.3826995667380198E-3	VSNL1	2.5198646310347898E-2	0.121133232532097	Not Significant
0.35688065885058301	0.625931812951255	-0.921341	-9.1110070678723801E-2	SMC6	0.46851383881279302	1.0303538420234399	Not Significant
6.8316279740628901E-3	3.8620152268840503E-2	2.70515	0.11661931936416001	GEN1	3.2539810592438001	4.9861922774236396	Not Significant
5.52469481623067e-05	7.5083939616557701E-4	-4.03288	-0.177141963022308	KCNS3	7.1943187823781702	9.8036974559733494	Not Significant
0.83720273911069099	0.95800975649541498	0.205475	2.1637513798784699E-2	RDH14	4.2897316829926098E-2	0.17768901666374401	Not Significant
0.94670451025721303	0.98839198846444198	-0.0668463	-1.31603856464459E-3	OSR1	1.1675910460587101E-2	5.4768261670182401E-2	Not Significant
6.69067498560949e-08	2.05282073422109e-06	5.40077	0.48114703430129402	TTC32	13.096295742677601	16.519965980191799	Not Significant
0.63364678676186403	0.85388060739408	0.476606	3.3066441940515001E-2	WDR35	0.15796389895525301	0.456263598465321	Not Significant
9.4336179882335003E-2	0.266948668901687	1.67301	0.34012717888899202	LAPTM4A	1.3206988903690799	2.3608904950311702	Not Significant
0.41897926121436901	0.68910147170553004	0.808206	0.146988991141277	SDC1	0.37236674492900501	0.86993385619338903	Not Significant
6.4970706528558204E-3	3.70906067274391E-2	2.72179	0.35186306131746697	PUM2	3.2943915293658699	5.0364038724536604	Not Significant
0.96480532582273404	0.99187459462039096	-0.0441247	-1.01693539990806E-2	RHOB	8.1585964018464699E-3	3.5828932893094301E-2	Not Significant
1.3205550375834801E-2	6.4311781852095504E-2	-2.47834	-0.23600114706415501	HS1BP3	2.74401243198712	4.3271180547502404	Not Significant
0.25729885146331199	0.511478982360836	-1.13282	-7.5238415963118602E-2	GDF7	0.67044878463832602	1.35751702350809	Not Significant
2.75538540183645E-2	0.111306891054522	2.2037	0.179295538702747	LDAH	2.19546410838075	3.5916128613934899	Not Significant
8.5335619900091697E-2	0.248895558041934	1.72059	0.119766398360411	ATAD2B	1.39072191612407	2.4611633278254801	Not Significant
0.69557594646786403	0.88904279550147303	0.391303	3.8099645747410898E-2	UBXN2A	0.11760990570508099	0.36301507664580701	Not Significant
0.11167023686180499	0.29912660665430002	1.59078	6.3041189809440401E-2	WDCP	1.2068883615877499	2.1922050644395101	Not Significant
0.68147340309842797	0.88185918284829401	-0.410458	-1.8596905869583499E-2	FKBP1B	0.12572289235640999	0.38349805560869599	Not Significant
0.65401770817609794	0.86755577516340898	0.448193	8.1903170931329303E-2	SF3B6	0.142075475091408	0.42462085116964399	Not Significant
0.96460668061034804	0.99187459462039096	0.0443739	3.0535260447720701E-3	FAM228B	8.1585964018464699E-3	3.6034845588179702E-2	Not Significant
0.70405425619932505	0.89520440096133302	0.379857	5.25333084968393E-2	TP53I3	0.11070320581986	0.350899857328766	Not Significant
0.94277511125176905	0.98839097386949604	-0.071783	-1.65311828227539E-3	PFN4	1.16769369718082E-2	5.8927507025753903E-2	Not Significant
1.84035772515137E-2	8.2422936986001394E-2	2.35754	0.30298254994417101	ITSN2	2.4958915193214799	3.9952102174203699	Not Significant
0.51306224670058698	0.765797718531946	0.654085	8.1010351351201396E-2	NCOA1	0.266837219139064	0.66735810257466499	Not Significant
2.3978183087414399E-3	1.6685849055674901E-2	3.03623	0.431789093484859	PTRHD1	4.0931942807091204	6.0331959930782704	Not Significant
0.62120801573422502	0.84756373954532305	-0.494145	-1.3676987003996499E-2	CENPO	0.16538923365254399	0.476089284162033	Not Significant
0.87092787128640103	0.97169638531953795	-0.162482	-2.9790968165644E-3	ADCY3	2.8711884098856399E-2	0.13819611694054501	Not Significant
1.34522190543432e-05	2.2566296460984099E-4	4.35341	0.24108748199376101	DNAJC27	8.3964679788332202	11.216366480072001	Not Significant
0.13449383206419399	0.33763992787408897	-1.49666	-9.5030684337340895E-2	DNAJC27-AS1	1.08577525348443	2.0062369392505501	Not Significant
2.97310500965625E-2	0.117687136307951	-2.17377	-0.10257852019241399	POMC	2.1397255628896601	3.5155633214871802	Not Significant
0.231097927521248	0.47966202932470697	-1.19756	-8.5335154412843103E-2	DNMT3A	0.73467352865247604	1.4649137296293	Not Significant
0.51150073544879604	0.764500519294251	0.656511	3.3462333613290998E-2	DTNB	0.26853257435327499	0.67040625576393198	Not Significant
0.230536675840632	0.47901749927308002	1.199	0.12601424145403201	ASXL2	0.73601814930934695	1.4673453149267099	Not Significant
0.13156962145007201	0.33328237538010802	-1.50799	-0.242662913134433	RAB10	1.09876517421418	2.0282191267836298	Not Significant
2.8259299207223001E-2	0.113136488930232	-2.19378	-4.3251784561267E-2	GAREM2	2.1791603225146101	3.5663327000791298	Not Significant
0.117591002431543	0.309490275299319	1.56501	0.31588508529870302	HADHA	1.17282860803184	2.1405427563805102	Not Significant
0.28655122344508999	0.54852985716868996	1.06574	0.20450235545144499	HADHB	0.600513566530127	1.24983796842418	Not Significant
0.69963443551717996	0.892166078036706	0.385818	2.2463994297860099E-2	SELENOI	0.114102977592811	0.35719731532637	Not Significant
0.60665927449962698	0.83684266407475805	0.514854	4.09612587832743E-2	SLC35F6	0.178119202178188	0.49978797254436702	Not Significant
2.68459750757407e-07	7.28763974688616e-06	5.14563	0.31723963300218799	MAPRE3	11.8293308302264	15.130564838303499	Not Significant
0.69920635770041195	0.89188482606552499	-0.386396	-2.63481011834222E-2	TMEM214	0.114418273499295	0.357809361861195	Not Significant
0.91582259276616096	0.98346138038827202	-0.105698	-9.2447667887178998E-3	AGBL5	1.6676909449917999E-2	8.7932609085104002E-2	Not Significant
0.25533104657133499	0.50900641257978396	1.13752	0.219541413983877	OST4	0.67529466412240002	1.3651943539367	Not Significant
0.57940107355252002	0.81688981675024597	-0.554266	-0.12133678586147	KHK	0.202251056435789	0.54576034077922098	Not Significant
6.37512028049423E-2	0.20371354818756901	1.85399	5.4434886501689199E-2	ABHD1	1.59104044746739	2.7527672275930799	Not Significant
0.63648036761615601	0.85547432921087996	-0.472631	-3.9157469733356098E-2	PREB	0.15609919286704399	0.45180170573978001	Not Significant
0.111673933150939	0.29912660665430002	1.59077	0.27178133894727002	ATRAID	1.2068883615877499	2.19217196494886	Not Significant
0.46536704223763198	0.730679865276743	-0.730048	-3.0081494708869699E-2	CAD	0.313779855954326	0.76492884661285199	Not Significant
5.0167017773672502E-2	0.17268515710097301	-1.95862	-0.23587480988561499	MPV17	1.7562852436668399	2.9923974846750601	Not Significant
4.3086768301489903E-3	2.6905503994432499E-2	-2.85487	-0.243195799857613	GTF3C2	3.6154244038455401	5.4471244219660502	Not Significant
0.12871771472225699	0.32940487564325599	1.51922	8.7004972913479597E-2	AC074117.1	1.1104676597596299	2.0501335303224799	Not Significant
0.73397504365761601	0.90901173316278305	0.339846	2.8638740935156299E-2	EIF2B4	9.5397277118124901E-2	0.30928025141211302	Not Significant
0.56343385581509997	0.80510835747772602	-0.577756	-8.0277865118291505E-2	SNX17	0.216778405059698	0.57370533337673202	Not Significant
4.22754188725257E-2	0.152909941954083	-2.03089	-0.103073145091875	ZNF513	1.8779061455705299	3.1635494759668501	Not Significant
2.5902777465060499E-2	0.106457486392355	2.22779	0.34099830354863703	PPM1G	2.2400095623339	3.6534050779930101	Not Significant
0.27899422878182201	0.53938123199431598	1.0826	0.13235104529474401	NRBP1	0.61733266310817403	1.27656418274453	Not Significant
1.03781634187624E-3	8.4887747525076596E-3	3.28042	0.17345598702003401	KRTCAP3	4.7690106056215003	6.87063644450184	Not Significant
0.32505337794476002	0.59117675549999604	0.984144	5.3170970295492198E-2	IFT172	0.52564022761095597	1.12376587030825	Not Significant
0.43205097952821098	0.70040286308467503	-0.785698	-4.4997482627394697E-2	ZNF512	0.35609959079370801	0.83921168953328695	Not Significant
5.5468551157388999E-4	5.1933072170144597E-3	3.45326	0.185027091044596	CCDC121	5.2603845560364997	7.4971092506350603	Not Significant
0.35956189462083499	0.62837996008511199	0.916216	7.2830967960774706E-2	GPN1	0.46461026348933299	1.02286894801494	Not Significant
1.42940186354796E-3	1.09582322421808E-2	-3.18897	-0.26252950196152303	SUPT7L	4.5136643022430096	6.5504991994518402	Not Significant
4.4637458190773301E-3	2.7629719732437399E-2	-2.84362	-0.30243055657560702	SLC4A1AP	3.5888632836944399	5.41176699569513	Not Significant
0.34273321022736197	0.60979581460686105	0.948795	0.16676466857717201	MRPL33	0.49463110800211002	1.0708029472177001	Not Significant
0.523436909164679	0.774420017473054	-0.638065	-9.0759630269700201E-2	RBKS	0.25564089434422399	0.647338773289304	Not Significant
4.5415909829300299E-2	0.160341350393607	2.00087	0.23585799711014899	BABAM2	1.8304502963396401	3.09189279855473	Not Significant
2.52656228679141e-06	5.26676770812768e-05	4.70696	0.51011365767096895	FOSL2	9.8515086287019091	12.8886509591277	Male-biased
1.0235207207957699E-2	5.2930231249343103E-2	-2.56796	-5.73865316836192E-2	AC092164.1	2.9387806241562999	4.58192181503642	Not Significant
7.8242330430987897E-2	0.23537458273753301	1.76104	0.30401800115006	PPP1CB	1.44657706476249	2.54794446802702	Not Significant
4.7756271810064498E-2	0.16624389806180401	-1.97962	-0.18327730142147999	TRMT61B	1.79429930350741	3.041644873873	Not Significant
0.18903147734467099	0.421562292839127	-1.31348	-0.14432364880330001	WDR43	0.86378772399218695	1.6658417309926701	Not Significant
0.80758088317667298	0.94493067755853299	-0.24355	-1.49796503786945E-2	CLIP4	5.6643711260074302E-2	0.21371206397682399	Not Significant
0.14239769721703799	0.35183673663090698	1.46696	0.229569521336628	YPEL5	1.0445880273696	1.9491314513636799	Not Significant
0.48594009394493898	0.74539560996315402	-0.69679	-9.0888722890893003E-2	LBH	0.29384018145907997	0.72166992616699199	Not Significant
0.64985041061201598	0.86502296651566501	-0.453975	-2.4480659911116299E-2	LINC01936	0.144999221517564	0.43101308009813299	Not Significant
0.54909321038061698	0.79425521842254299	0.599127	4.4495905282532298E-2	LCLAT1	0.23035043560223201	0.59948706976990096	Not Significant
2.99046554293433e-12	2.07793377799481e-10	6.98132	0.140914495365035	CAPN13	22.294476905916198	26.5355920406679	Not Significant
2.2305073763905899E-2	9.53705688012811E-2	2.28526	0.232568029944	GALNT14	2.3499852512560002	3.8029411033503999	Not Significant
0.51918435669650798	0.77070250876248902	0.644611	1.68577459915926E-2	EHD3	0.26045283102963401	0.65549624367538395	Not Significant
0.97056659837034398	0.99283228201389795	0.036898	1.3760448434064201E-3	MEMO1	7.1935294903430801E-3	2.9875255986295E-2	Not Significant
0.81201557961719195	0.94659639605692003	-0.237829	-3.8287165239504199E-2	DPY30	5.488246876748E-2	0.208235752283843	Not Significant
0.18012990052748501	0.40899268620488499	-1.34039	-9.5989117943959701E-2	SPAST	0.89405800523886902	1.7140770187730801	Not Significant
7.1651628462784195E-2	0.22156671759597901	1.80139	0.104467702351954	SLC30A6	1.5070315267427501	2.6359393969441198	Not Significant
0.92029153076069803	0.98476126281670495	0.100067	2.6320244852803001E-3	NLRC4	1.5356039961994999E-2	8.3064777873686199E-2	Not Significant
0.200953004944355	0.437962614558154	1.27887	0.16045760986575699	YIPF4	0.82562172713868598	1.60468420450699	Not Significant
3.5832303777966201E-4	3.6306140532714102E-3	3.56946	6.6566315274282306E-2	AL133245.1	5.6183534843305996	7.9340756382610698	Not Significant
3.10833583673411E-2	0.121815483786857	2.15611	0.30280238497359901	BIRC6	2.1052478070991598	3.4710827037430199	Not Significant
0.29478044588371999	0.55703416445352105	-1.04771	-6.2446636756604397E-2	TTC27	0.58512870439453102	1.2215244509763901	Not Significant
7.4567760411691495E-4	6.5856573447708802E-3	3.37259	0.122525221310397	LTBP1	5.0228611242024597	7.2012172172342996	Not Significant
0.68897494022594996	0.88644338086368202	0.400251	2.2268073201301902E-2	RASGRP3	0.120538023681609	0.37255037985496497	Not Significant
0.14735447872683299	0.35988022134646802	1.44898	0.19133733871528499	FAM98A	1.0219840213770901	1.91491417510031	Not Significant
0.50199805668512398	0.75773629942242204	0.671358	0.107708497678877	LINC01320	0.277419843811545	0.68915903044307203	Not Significant
0.50693640451297495	0.76137142762994503	-0.663624	-5.3074897241595698E-2	AC009414.2	0.27263396183459798	0.67936971814421798	Not Significant
9.56294559320337e-07	2.2630175923816e-05	4.90154	0.57925524064774703	CRIM1	10.6962263244288	13.8601998549093	Male-biased
0.21089919187594999	0.45206351804651301	1.25113	0.15828134130747801	FEZ2	0.79393258237127295	1.5563750232925599	Not Significant
6.2673268615086097E-2	0.201449791977062	1.86158	0.179430486979095	STRN	1.6022150999734499	2.76982026012851	Not Significant
0.88133618248148105	0.97365737847457401	-0.149277	-1.0860046735260099E-2	HEATR5B	2.66958047041988E-2	0.12631613391368299	Not Significant
0.70206050326804903	0.89373216289399104	0.382544	3.56674531150648E-2	GPATCH11	0.11234914277420401	0.35373569167868801	Not Significant
0.16434710900815799	0.38568898153773201	-1.39064	-0.19662568231699501	EIF2AK2	0.95272398161772198	1.80577456948505	Not Significant
2.09642826632938E-4	2.3287736057919402E-3	3.7076	0.495278032966675	CEBPZOS	6.0624134994205399	8.4701053008501805	Not Significant
0.65558088252813196	0.86813100266323595	0.446028	7.0932170149087606E-2	CEBPZ	0.14141265098254799	0.42223359280588602	Not Significant
1.90402254056321e-06	4.10799383751651e-05	4.76438	0.39696720703268501	NDUFAF7	10.099990673022701	13.171541783134099	Not Significant
0.99721261462743005	0.99962591217311803	-0.00349351	-2.7973561293209801E-4	PRKD3	3.7415781518836702E-4	2.7912773651819602E-3	Not Significant
0.99284701856038804	0.99821314178421705	0.00896513	3.1382900967695E-4	QPCT	1.7884565512076901E-3	7.1786866640256696E-3	Not Significant
1.0850184926567e-05	1.87525773242547E-4	4.40031	0.33285718539986697	CDC42EP3	8.5815942647066095	11.4313284341998	Not Significant
1.8304225762981002E-2	8.2091615030144297E-2	2.35955	0.123996675954563	RMDN2	2.4999193989192299	4.0006233297818703	Not Significant
6.4730630927821605E-4	5.86298206646563E-3	-3.41137	-0.24573606749892299	CYP1B1	5.1390969197689103	7.3426909453906104	Not Significant
0.84448802590782401	0.96149540299143799	0.196158	1.8514308519903499E-2	ATL2	3.926549504488E-2	0.169024721747979	Not Significant
0.19977798755314899	0.436206557850568	-1.28222	-0.10617803221050599	HNRNPLL	0.82963939128230002	1.61054859124377	Not Significant
0.55764945776109398	0.80120424323570905	-0.586344	-0.114461176421287	GALM	0.22163937910401299	0.58402472590628196	Not Significant
3.7048428253422902E-2	0.13833165419742299	2.08533	0.32689686803500101	SRSF7	1.9781011858251001	3.2955293504496699	Not Significant
0.50469160300590898	0.75952898106049005	-0.667135	-7.0708521131960897E-2	GEMIN6	0.275056799595982	0.68380772336911799	Not Significant
0.25094250556636599	0.50348337104079799	-1.14809	-8.6039942974610303E-2	DHX57	0.68620459410019996	1.38253142757753	Not Significant
0.30234504177712901	0.56508904129744497	1.03144	0.199836972044032	MORN2	0.57077196503580196	1.1961863913485	Not Significant
0.60441784514145702	0.835146666807283	-0.518064	-1.3884869942785301E-2	AC019171.1	0.180147920684741	0.50348952363646404	Not Significant
0.78709038401076203	0.93565177375808295	-0.270093	-3.00778607506225E-2	SOS1	6.6511908310568801E-2	0.239412190893798	Not Significant
1.53218043430742e-05	2.5224921784329501E-4	4.32478	0.43197553167512098	MAP4K3	8.2850929994556992	11.086233623623899	Not Significant
0.74765851057935795	0.91631155001404097	0.321732	3.6126598731431599E-2	AC007388.1	8.7398852033072696E-2	0.29080894191086198	Not Significant
1.59172451893718e-29	6.09802569079311e-27	11.2962	0.50280829643659197	TMEM178A	60.361832449295299	66.310149665246996	Male-biased
1.01472712451578E-2	5.25722112208011E-2	2.57095	0.20238789633989401	THUMPD2	2.9455676026271398	4.5905504524806497	Not Significant
3.40108466193098e-19	5.41689607672715e-17	8.96149	0.70094287051771997	SLC8A1	37.454423609061401	42.525022367925303	Male-biased
2.6758618551222298E-2	0.108997610164206	2.21514	8.40352492827285E-2	PKDCC	2.2164293220923801	3.6208986687010598	Not Significant
0.44709741128538599	0.715030679995173	-0.760274	-0.10879845320876599	EML4	0.33542982812453997	0.80497878577152104	Not Significant
0.12913820927057301	0.32994486597158801	1.51755	0.28405367408729398	COX7A2L	1.1088297112932	2.0468720584544302	Not Significant
0.94521766159106202	0.98839198846444198	0.0687141	6.8196892488757502E-3	MTA3	1.1675910460587101E-2	5.6340048284221497E-2	Not Significant
0.51094612194256706	0.76399380575273101	-0.657374	-4.8526779962842499E-2	OXER1	0.26919559750197802	0.67149113084886303	Not Significant
0.96953584115104996	0.99283228201389795	-0.0381908	-6.0493085663701701E-3	HAAO	7.1935294903430801E-3	3.0937836286469501E-2	Not Significant
4.7465129861221002E-3	2.9050872874905299E-2	2.82398	0.622443716413141	ZFP36L2	3.5387067488067001	5.3503450387097704	Male-biased
0.41286728565751502	0.68377074123089998	0.818871	5.8121188234121199E-2	THADA	0.38013259118185999	0.88462907989620299	Not Significant
0.117323940817499	0.30906278778815099	-1.56615	-0.11200682400628099	PLEKHH2	1.1742108260006401	2.1428164451071701	Not Significant
8.7683581025529297E-2	0.25370785079340202	1.70781	0.211502259468904	DYNC2LI1	1.37157186767082	2.4340206146282002	Not Significant
2.49527227216929E-2	0.10363458675065799	2.24226	0.40893490394231702	LRPPRC	2.26688415592734	3.6907723356165798	Not Significant
0.35917418083264602	0.62828644318486004	0.916955	9.7277138233881399E-2	PPM1B	0.464759096783804	1.02394782477941	Not Significant
0.62143270914411097	0.84757131262559204	0.493826	0.11628955702571001	SLC3A1	0.165380298576533	0.475727645584065	Not Significant
0.13584715035377601	0.34004517043436999	1.49148	0.19449639835749299	PREPL	1.07867681597753	1.9962249197466	Not Significant
2.9815920187891198E-2	0.117891399906097	-2.17264	-0.13405548030845699	CAMKMT	2.13799141806799	3.51271279363023	Not Significant
0.68288680810302904	0.88272118410181	0.408531	3.8213406775458099E-2	SRBD1	0.124745888034898	0.38142616066685697	Not Significant
5.0878106521199798E-2	0.17428640887820401	1.95259	0.19383703428903801	PRKCE	1.74705530495135	2.9783225752418101	Not Significant
3.4894459627447902E-4	3.5508181279186898E-3	3.57641	0.42851999880199498	EPAS1	5.6405772434776598	7.9605973982938103	Not Significant
0.23104095282250101	0.47966202932470697	1.19771	7.1981970045171997E-2	ATP6V1E2	0.73467352865247604	1.4651602992275701	Not Significant
0.18990858609745001	0.422555151714819	1.31088	0.170952365812885	RHOQ	0.86143530410094704	1.6612124484027	Not Significant
2.1938832853654201E-2	9.4229522270580707E-2	-2.29156	-0.19701219275774001	PIGF	2.3620217465993001	3.8194970227399501	Not Significant
8.4898896139855101E-2	0.24787757130731999	1.723	0.21207491514354801	CRIPT	1.3948203187927699	2.4662941876356399	Not Significant
1.6177822209674e-05	2.6358693083003301E-4	4.31278	0.31270373498221199	SOCS5	8.2411273361172608	11.031869253064601	Not Significant
3.4909272977831098E-3	2.2657460826957701E-2	2.92109	0.369869704075312	MCFD2	3.7872660849584801	5.6575878766896404	Not Significant
0.321588288750216	0.58773718930950303	-0.991217	-7.2670821336535102E-2	TTC7A	0.53147538795517202	1.1344831579180801	Not Significant
0.56658546593610404	0.80687421888664201	0.573094	0.11690890259904101	CALM2	0.21458748545402501	0.56812734328058301	Not Significant
0.325097815591808	0.59118172367079802	-0.984054	-4.6936207763714197E-2	AC106869.1	0.52563182377930995	1.1236291708833901	Not Significant
3.4350983579200398E-2	0.13117596773576701	2.11603	0.35486352831182699	EPCAM	2.03121559199601	3.3711246266858699	Not Significant
0.17446408574102501	0.401324523569771	1.35803	8.8150215717502006E-2	MSH2	0.91298489326052501	1.7460363708942801	Not Significant
0.42318929470750399	0.69285659497668595	-0.800912	-7.3643094150769806E-2	MSH6	0.36693223486153198	0.85993569481776999	Not Significant
1.7871502404977601E-2	8.0755035572380299E-2	2.36841	0.25506160993029198	FBXO11	2.5163349587942001	4.0245478791994698	Not Significant
0.92486728626191805	0.98631361769513404	-0.0943054	-6.5582712517090703E-3	FOXN2	1.37809042685376E-2	7.8105026074575298E-2	Not Significant
0.20427895771591001	0.44264566336505901	1.26948	0.18667090992286101	PPP1R21	0.81498568595701004	1.5882687794483801	Not Significant
0.78837222585429301	0.93605753398548097	-0.268428	-1.34188579457362E-2	STON1	6.6078336460414597E-2	0.237784932819426	Not Significant
5.7203323052396698E-2	0.18971855504626201	1.90183	7.0417837783841405E-2	ASB3	1.66221359424537	2.8611432869622302	Not Significant
6.64919244651796e-05	8.7676560864550699E-4	3.98911	0.178333567922176	CHAC2	7.0392708662561398	9.6184300542903305	Not Significant
0.24379641317286299	0.49446475271502899	-1.16558	-0.139827946190831	ERLEC1	0.70427940909473996	1.41142177421356	Not Significant
0.16805317695396399	0.39156583417130397	1.37852	0.12033221323420799	PSME4	0.93760161888556504	1.7834748201758901	Not Significant
0.16548856085205599	0.387415417023599	1.38688	0.13126628063663401	ACYP2	0.94825773266376401	1.7988532052725199	Not Significant
2.2894004857552601E-2	9.7191530055647901E-2	2.27533	0.36811928377877901	SPTBN1	2.3310717106577798	3.7768801993100798	Not Significant
0.96152912238924504	0.99110495272451604	0.0482352	1.2531585413386201E-3	EML6	8.9348443823680495E-3	3.9230425915635601E-2	Not Significant
0.26732261057156498	0.524325170174614	1.10927	0.248013671307592	RTN4	0.645643233356618	1.31929907066959	Not Significant
3.80285936907167e-23	9.13653077230356e-21	9.91798	0.35354337839829397	CLHC1	46.142006204855598	51.623703889545801	Not Significant
0.93517071821103903	0.987200364832581	-0.0813418	-1.5395624640048599E-2	RPS27A	1.2882256268094401E-2	6.7026180038336394E-2	Not Significant
8.8720545558665306E-2	0.25597674196907799	1.70225	0.20756590944132899	MTIF2	1.36266869031313	2.4222637867404302	Not Significant
0.65053825674094901	0.86553217470461297	-0.45302	-4.4475236464502597E-2	CCDC88A	0.14441073035479801	0.42995517147380702	Not Significant
0.91381196024009603	0.98328235284483501	-0.108233	-1.78651402023331E-2	CFAP36	1.6858964224931699E-2	9.0130461472766904E-2	Not Significant
0.52074065659310897	0.77223392013684	-0.642212	-9.6708516763850394E-2	PPP4R3B	0.25846776949561201	0.65250314121400299	Not Significant
1.21513824066922E-4	1.4951896320734501E-3	-3.8436	-0.16091241989496	AC015982.1	6.5055022359872403	9.0154825233273606	Not Significant
0.74346160669518502	0.91374869807668202	0.327276	3.4245197221422302E-2	PNPT1	9.0199692732644998E-2	0.29643815302293303	Not Significant
4.07608732923775e-05	5.853955206884E-4	4.10379	0.34726499649461101	EFEMP1	7.44322283544673	10.1077879246092	Not Significant
0.71291830240339904	0.89899625803470995	0.367943	2.4579320328074899E-2	VRK2	0.10647640688323901	0.33838844801739498	Not Significant
6.88148645362782e-08	2.10226445000376e-06	5.39571	0.25750918168021802	FANCL	13.0724954846674	16.491846061037101	Not Significant
6.69117700598833e-05	8.8066326889400695E-4	3.98762	0.23755836112055101	PAPOLG	7.0348352197399899	9.6121356711795496	Not Significant
0.102638339911506	0.28288906635146899	1.63225	0.178770419998283	REL	1.26270044987865	2.27654373269969	Not Significant
0.777090944522147	0.93141032015160596	-0.283115	-1.7141266470357099E-2	PUS10	7.1055368237992703E-2	0.252197889746757	Not Significant
0.40136860885488701	0.67254507695835197	0.839192	8.6543116574480397E-2	PEX13	0.39668614081812997	0.91287504982626799	Not Significant
8.7475231020321903E-4	7.3976923450620102E-3	-3.32835	-0.49468606714418101	C2orf74	4.9065871726677504	7.0415697857331496	Not Significant
0.10508870145416301	0.28707503239791199	-1.62072	-0.21929402023847999	USP34	1.24801166046467	2.2529505096928801	Not Significant
0.24626565276006901	0.49818975708205898	1.15949	4.9498307414808602E-2	AC016727.1	0.69677423621676104	1.4013444364421801	Not Significant
0.82416712319420504	0.95346094118130498	0.222191	2.7633215568312199E-2	XPO1	4.7656818408063698E-2	0.19338195022729901	Not Significant
5.1402525601256703E-3	3.1009911036982699E-2	2.79833	0.22151706156449899	FAM161A	3.4734484147232099	5.2706530645109897	Not Significant
0.70403478228587502	0.89520440096133302	0.379884	6.2931608171334905E-2	CCT4	0.11070320581986	0.35092751738849098	Not Significant
0.105357929304076	0.28745356021627999	1.61947	0.24983449774417099	COMMD1	1.24669396147456	2.2503918752702701	Not Significant
2.81784535339916E-2	0.112896997977482	2.19491	0.208857761607189	B3GNT2	2.18127939828207	3.56919765215829	Not Significant
1.8937042140456699E-4	2.1509020219629398E-3	3.7333	0.12855806502016301	TMEM17	6.1418679797279596	8.5718055593945408	Not Significant
0.11645566768406899	0.30756474668811101	1.56988	0.15860961833350001	EHBP1	1.1790696555645399	2.1502446132988502	Not Significant
5.0727780023947101E-2	0.17396502138386899	1.95386	9.7266755044324499E-2	WDPCP	1.7489010265056399	2.98128158897712	Not Significant
0.24296247126246101	0.49362090155444899	1.16764	0.22956110931142801	MDH1	0.70598746216097197	1.4148482868176899	Not Significant
0.86045011218056899	0.96746280146883501	0.175803	3.2184003108905103E-2	UGP2	3.3078302911574799E-2	0.15029964039692301	Not Significant
0.50820923571530996	0.76279816987129501	0.661637	5.3956030181987399E-2	VPS54	0.270761804483587	0.67686203487413599	Not Significant
0.94939276073279999	0.98888210892311001	0.0634699	3.9313273907914696E-3	PELI1	1.1180156766798101E-2	5.1932697991104802E-2	Not Significant
0.45328672201298398	0.72129057989309997	-0.749957	-3.2501260137948698E-2	AC012368.1	0.32671319945922001	0.7912304132954	Not Significant
2.91670092570586E-3	1.9585142407333299E-2	2.97665	0.25784640788026802	LGALSL	3.9329840406457799	5.8373021213934102	Not Significant
0.65506901052851196	0.86811465845080105	-0.446736	-2.0270936191042001E-2	AC008074.3	0.14143147805615999	0.42301468931130198	Not Significant
0.30171613989001	0.56454498558686295	1.03278	0.17461150561279101	AFTPH	0.57173520753682405	1.1982686377614	Not Significant
0.686950756014859	0.88524050352115102	-0.403001	-3.5129799285538603E-2	SERTAD2	0.121895915501884	0.375492669074378	Not Significant
5.80729578718254e-08	1.80448031009726e-06	5.42614	0.39980235397209002	CEP68	13.225237924479099	16.661565722544399	Not Significant
0.80267428710967603	0.94223574005133004	0.24989	4.5456506809051098E-2	RAB1A	5.9499780882730703E-2	0.219806267359198	Not Significant
0.86283821595228605	0.968157342762895	0.172764	3.0602586447932699E-2	ACTR2	3.2360660737888902E-2	0.14752807250380401	Not Significant
1.35331747432619E-2	6.5534338361206507E-2	2.46958	0.14020385107656999	SPRED2	2.7251810239224299	4.3026112195894104	Not Significant
0.60508336701054699	0.83564465387514697	-0.51711	-1.63476303478284E-2	MEIS1	0.17955181143226201	0.50238903373274202	Not Significant
0.84226415561840196	0.96024794369831501	-0.199	-1.7626778399922001E-2	ETAA1	4.0563753181675301E-2	0.171661589928544	Not Significant
0.497682183979403	0.75487503987968996	-0.67815	-0.110639711471249	C1D	0.281203053524545	0.69779359046438805	Not Significant
0.91497600935715095	0.98346138038827202	-0.106765	-6.8116211993411403E-3	WDR92	1.6676909449917999E-2	8.8857433332149197E-2	Not Significant
2.04156913324408E-2	8.9318649579428602E-2	2.31875	0.218722522536379	PNO1	2.4155449710292101	3.8914514908387901	Not Significant
1.17367347677638e-05	2.0044363293138901E-4	4.38323	0.366132505201539	PPP3R1	8.5149774832545795	11.3527869110599	Not Significant
6.17208014640707e-06	1.16496985453156E-4	4.52129	9.77438562461969E-2	AC017083.1	9.0576451612318802	11.995474638063699	Not Significant
0.85263900025579098	0.96450066464175599	-0.185754	-4.0427650166484598E-3	CNRIP1	3.6144757531608299E-2	0.159419032962276	Not Significant
0.74161653825796203	0.91308441048738398	-0.329717	-2.4111678563543001E-2	PLEK	9.0926948676783206E-2	0.29892296419980502	Not Significant
1.5583671989898001E-2	7.2903812031948498E-2	2.41867	0.13436675881143501	FBXO48	2.61861435008709	4.16153158017962	Not Significant
1.53121315835055e-05	2.5224921784329501E-4	-4.32492	-0.125511040888487	APLF	8.2850929994556992	11.086865129801501	Not Significant
0.64039719955893304	0.85838622274261001	-0.467149	-1.8391302330952E-2	ARHGAP25	0.152701137721512	0.445666670825208	Not Significant
0.19361407193372801	0.42755561141308601	1.29999	2.99137316378826E-2	ANTXR1	0.84967091388885696	1.64188842117303	Not Significant
0.105267487683271	0.28745263685424099	1.61989	0.20259927062312899	GFPT1	1.24669717369264	2.2512506664613601	Not Significant
1.4187742603250699E-3	1.09062500759804E-2	-3.19113	-0.43523285599689399	NFU1	4.51841925261275	6.5579619770921598	Not Significant
8.3172534234095E-2	0.24465048200213699	1.73263	0.31616812324260801	AAK1	1.4079246910787599	2.4868381030343798	Not Significant
0.30022129282487198	0.56263613604669904	1.03598	0.18631387650025999	ANXA4	0.57512215454701399	1.20323543350106	Not Significant
0.23516490305468499	0.48469902782179303	1.18719	0.137935172060905	GMCL1	0.724227141864625	1.4474682957986	Not Significant
3.0631578765130202E-4	3.1786429648295801E-3	3.61036	0.404987180260517	SNRNP27	5.75130091388937	8.0908940023545899	Not Significant
7.1864408728096102E-2	0.22187617555195699	1.80005	0.120746236971518	MXD1	1.50563582050415	2.6329741475491999	Not Significant
0.97869954709389395	0.99499220816124301	-0.0266996	-5.2849361210627098E-3	PCBP1	5.0203728479324104E-3	2.1530581313427801E-2	Not Significant
0.71911914947398203	0.90232043407928597	-0.35964	-2.1912051408761901E-2	LINC01816	0.102785573580366	0.32972821944939001	Not Significant
2.20270857837911E-2	9.4473204534111496E-2	-2.29003	-0.20131261905822301	TIA1	2.3594390345938998	3.8154824109040599	Not Significant
0.194475114303544	0.42852242270367502	1.29749	0.258506801033	PCYOX1	0.84741221395008204	1.6374510711350301	Not Significant
0.195361319099354	0.42970972303842198	1.29491	0.23612574002262901	SNRPG	0.84464536095329401	1.6329045164959699	Not Significant
0.64635117171868905	0.86297354705901497	-0.458842	-5.9285599268696497E-2	FAM136A	0.14737124067555099	0.43641231342998299	Not Significant
3.0808696066582901E-4	3.1853629959432E-3	-3.60886	-0.19574081785318401	TGFA	5.7491890259833296	8.0851284750169707	Not Significant
9.91194915844434e-17	1.24337946301724e-14	8.31112	0.32932467180130298	ATP6V1B1	32.018358255994798	36.850205565878397	Not Significant
0.14773691768434799	0.360363133303851	-1.44761	-2.6203277800911601E-2	AC007040.2	1.02064305230982	1.9123221702077	Not Significant
0.91525919786878596	0.98346138038827202	-0.106408	-9.0324452140193804E-3	TEX261	1.6676909449917999E-2	8.8547977462459002E-2	Not Significant
0.308721235144094	0.57298737758049001	1.01793	0.125240784666524	NAGK	0.55689159116537201	1.17531656090533	Not Significant
5.8072951560420201E-3	3.4015871420204798E-2	2.75868	0.33492562441415902	MCEE	3.3809280568096098	5.1486403662548303	Not Significant
7.8353412329893193E-2	0.235657868739785	1.76039	0.211017206789444	MPHOSPH10	1.4453742345306499	2.54652575873674	Not Significant
0.896079239506687	0.97854050770904899	-0.130617	-1.4065326028035599E-2	PAIP2B	2.1693095241961599E-2	0.109726432968096	Not Significant
4.4301154052987504E-3	2.7482225763724201E-2	2.84603	0.40566430106489099	ZNF638	3.5942158191392601	5.4193296444068997	Not Significant
0.78105314109480095	0.93335257756017498	-0.27795	-1.1543152613691E-2	DYSF	6.8972252885042704E-2	0.24711208908232399	Not Significant
0.94264250826058205	0.98839097386949604	-0.0719496	-1.9692099233001399E-3	CYP26B1	1.16769369718082E-2	5.90681686914062E-2	Not Significant
0.26590923576427	0.52300033536263801	-1.11256	-7.3920373166847006E-2	EXOC6B	0.648173173688667	1.3246002473601799	Not Significant
0.83583056623519603	0.95774571247403695	-0.207232	-2.2727224777388901E-2	SPR	4.3172972076460897E-2	0.17932935840564301	Not Significant
6.6795493088783299E-3	3.79489424662727E-2	2.71262	0.28246965147271302	EMX1	3.2715136420301598	5.0087047624404901	Not Significant
1.2420931673123199E-3	9.7706274398735599E-3	3.22937	0.297669339374871	SFXN5	4.6283745939175196	6.6909572843451901	Not Significant
0.84843049932966896	0.96356033744566805	0.191123	2.4400290686441901E-2	RAB11FIP5	3.7120169896283597E-2	0.16436710770430699	Not Significant
0.21833686609540701	0.462757936139712	1.23099	7.0574742478347399E-2	SMYD5	0.77055117772483295	1.5217161515562501	Not Significant
2.7862266537488401E-2	0.112028210771953	2.19934	0.238224724342285	PRADC1	2.1890045575115198	3.5804819593994299	Not Significant
0.78376977021614302	0.93460534956782704	-0.274412	-4.5807533499309203E-2	CCT7	6.7630924820544294E-2	0.24363996219699199	Not Significant
2.9126565080062599E-2	0.115909337453646	-2.18188	-0.122929153451864	ALMS1	2.1549469671391801	3.5361046318855198	Not Significant
0.550436578312124	0.79527453853576202	-0.597113	-0.16394183779916899	NAT8	0.22906789244947601	0.59704353688203804	Not Significant
0.90123499686616404	0.97956435264058295	0.124103	1.8811164375246599E-2	TPRKB	2.0647344275736501E-2	0.103989237549376	Not Significant
3.7684321123878598E-3	2.4108874335123501E-2	2.89717	0.276360696300055	DUSP11	3.7251752765922599	5.5810962493347596	Not Significant
4.32469805261489E-2	0.15515544445545301	2.02141	0.24862938048532399	STAMBP	1.8633277971439699	3.1408278624656898	Not Significant
0.93072177648270005	0.987200364832581	0.0869376	1.12073859200115E-2	DGUOK	1.2882256268094401E-2	7.1794890102773803E-2	Not Significant
5.2378344535765203E-3	3.1393556474813698E-2	2.79225	0.10896045746630199	TET3	3.4611526149344098	5.2518471382879097	Not Significant
0.228465689268641	0.47625016843867501	1.20435	0.19885527170397099	BOLA3	0.74181199886428195	1.4763692362960401	Not Significant
0.47110038652976599	0.73382944824828999	0.7207	0.12727783765939901	MOB1A	0.309478636701989	0.75268407279300098	Not Significant
0.67331110195158295	0.876949955857102	-0.421613	-1.7001223806382401E-2	MTHFD2	0.13130535111483899	0.39554779470365597	Not Significant
3.6669904794862699E-3	2.3605626724213399E-2	2.90572	0.30303611468400898	DCTN1	3.7462701748507099	5.6083839861640401	Not Significant
0.37986689990399503	0.64945281704729496	-0.878156	-2.8002924682932199E-2	C2orf81	0.431625090549068	0.96793435102880199	Not Significant
0.117167754610514	0.30870872148773998	-1.56682	-0.12963813011976	WDR54	1.17535709556427	2.1441485710043899	Not Significant
0.32956708891211101	0.59564114309947302	-0.975004	-0.12440029517972701	RTKN	0.51811690215064299	1.1099753375339301	Not Significant
7.0488856392598206E-2	0.219649317112213	1.80883	8.8446815658566297E-2	INO80B	1.51572301754668	2.6523006470107799	Not Significant
0.22555758694903699	0.47228602145033599	1.21191	3.5160712170019003E-2	WBP1	0.75017049927788104	1.48917977814508	Not Significant
0.16244779045069399	0.38282486750629102	-1.39692	-8.4062397216874002E-2	MOGS	0.96017765937564103	1.81739861837108	Not Significant
0.63417123226037098	0.85432552794663097	0.475869	2.94572176239138E-2	MRPL53	0.157442977558932	0.455436278580997	Not Significant
0.66280869013344701	0.87227863546946505	-0.436043	-1.77430222474548E-2	CCDC142	0.13664637002510499	0.41126888227028702	Not Significant
0.97298105613118202	0.99354598025715102	0.03387	1.88698227502309E-3	TTC31	6.4749369770037597E-3	2.7390666532241599E-2	Not Significant
0.89798872130533403	0.97899874270338005	-0.128204	-5.1622496371841404E-3	LBX2-AS1	2.1224920718661201E-2	0.107597770552427	Not Significant
7.30892097000752e-06	1.3507686408064799E-4	4.48535	0.25938692482548997	PCGF1	8.9096665779914304	11.8264149052201	Not Significant
0.31332838903652099	0.57846182789693801	1.00828	0.116937936709819	AUP1	0.54738271914616499	1.1605034721813701	Not Significant
0.249271954449828	0.50176511705854998	1.15214	0.109361580656046	HTRA2	0.68962316309278204	1.38921079197374	Not Significant
0.72015297978034798	0.90241589614680096	-0.358258	-1.35249809408758E-2	DOK1	0.102679782982587	0.32829161762384701	Not Significant
0.58683446442807796	0.82278197084356397	0.543435	1.02986352967574E-2	SEMA4F	0.195064033398238	0.53301250160216296	Not Significant
0.65949166278053595	0.87047945619219003	0.44062	6.5332282656374696E-2	POLE4	0.138711120061349	0.416285948632445	Not Significant
2.13054678181041E-2	9.2243435040203298E-2	2.30266	0.263320079669914	EVA1A	2.3833241634696898	3.84879153413456	Not Significant
0.63850791803366702	0.85684462161575603	0.469791	7.9243586832458801E-2	MRPL19	0.15449868182121301	0.44862120259400301	Not Significant
3.6959976779901198E-2	0.13810461585462799	2.08631	0.19511674281092001	GCFC2	1.9797437951238099	3.2979196604582799	Not Significant
0.79255943944316998	0.93746078555631995	0.262991	8.5450181967644308E-3	AC005034.3	6.4580350752342905E-2	0.23248777359129499	Not Significant
4.4604372789640197E-2	0.158173820612279	2.00846	4.7755672830400102E-2	AC005034.4	1.8440607201977599	3.1099233801514101	Not Significant
0.95851311919674098	0.99066062923598197	-0.05202	-1.23205901150195E-2	SUCLG1	9.3832561420868505E-3	4.23720293738932E-2	Not Significant
0.23081081181817201	0.47944655004727299	1.1983	3.63644844165169E-2	DNAH6	0.73512286105486102	1.4661569004793	Not Significant
0.92395591872103799	0.98607703266606805	-0.0954527	-2.3839716384264398E-2	TMSB10	1.4020800995038401E-2	7.9090915490332203E-2	Not Significant
0.675351913527931	0.87818671445357599	0.418819	5.2455503859276602E-2	KCMF1	0.129896049124753	0.39252137059234699	Not Significant
1.72908166823703e-06	3.79407626118575e-05	-4.78379	-0.218580092569679	TCF7L1	10.179484493188699	13.267920118002101	Not Significant
0.85324353063819902	0.96485442172014602	-0.184983	-3.5359658387778499E-2	TGOLN2	3.5778047344504203E-2	0.158710273247857	Not Significant
8.6339122195071297E-2	0.25094464980831199	-1.71509	-0.16059951588000701	RETSAT	1.3825228828601599	2.4494724557460601	Not Significant
0.22236986534041001	0.46829488058242602	1.22028	7.0372425485254395E-2	ELMOD3	0.75865709477119503	1.5034132233564299	Not Significant
0.57154721770570305	0.81024920601843498	0.565781	8.9947260899353093E-2	CAPG	0.21041341688266901	0.55940817850277302	Not Significant
0.92368061880655195	0.98593168460714398	-0.0957994	-4.2984830393503603E-3	SH2D6	1.41682121681367E-2	7.9388917733664605E-2	Not Significant
0.64805338211831498	0.86360408870237004	0.456473	8.9078726997539395E-2	MAT2A	0.14664084586639101	0.43378220621067898	Not Significant
0.13692999286150601	0.34184266446140399	1.48736	0.15742579634868001	GGCX	1.07340469320739	1.9882854847704301	Not Significant
0.71718395504460997	0.90157240862754995	0.362229	7.1049277987821194E-2	VAMP8	0.103614919400585	0.332422909162578	Not Significant
0.35606192635574502	0.62478803849114894	-0.922911	-0.112717170841529	VAMP5	0.47034282518033499	1.03265061282024	Not Significant
0.74827499976894696	0.91667082548827505	0.320918	6.1268173263403801E-2	RNF181	8.7006840103621794E-2	0.28998472182323698	Not Significant
0.81739058354744898	0.949947652847839	-0.230905	-2.68075201274833E-2	TMEM150A	5.13483981711692E-2	0.201638227923884	Not Significant
4.35435262672473E-2	0.15570874995919001	2.01855	0.15314876927176399	USP39	1.8597680041669999	3.13399423731307	Not Significant
7.7280515776815994E-2	0.23317922183435999	-1.76675	-0.13401467485250201	C2orf68	1.4559479286711701	2.5603134149694999	Not Significant
0.70159881743929098	0.89370625783626501	-0.383167	-3.9724175039108203E-2	GNLY	0.112378128452735	0.35439352344540898	Not Significant
0.43357421406302599	0.70196842724589104	-0.783102	-2.6651881923001702E-2	ATOH8	0.35386685140095497	0.83569230003691597	Not Significant
0.1049496745932	0.28686109474713001	-1.62137	-8.85578513375955E-2	ST3GAL5	1.2487571708118099	2.2542743333091502	Not Significant
0.96646852884946299	0.99221699379649797	0.0420382	2.4927286791014899E-3	POLR1A	7.8134518717193104E-3	3.4106542840663001E-2	Not Significant
0.250399326834431	0.50278103050594103	1.1494	0.149179845394314	PTCD3	0.68760053069067895	1.3846983281207099	Not Significant
6.9760121385121401E-2	0.21776034367630401	1.81354	0.31126848569867999	IMMT	1.5243601618459099	2.66269275934392	Not Significant
9.5720199789694801E-2	0.26899957018614701	1.66602	5.4035244435402502E-2	AC009309.1	1.31304549720259	2.3463259287137301	Not Significant
7.4250782844162595E-4	6.5617509153117499E-3	3.37376	0.45771024885997602	MRPL35	5.0264978038177803	7.2054771439872702	Not Significant
0.27259810304256099	0.53056980508692397	1.09712	4.2937664013190401E-2	REEP1	0.63380374600873002	1.2997567185019501	Not Significant
0.39616916787219902	0.66774054156818297	-0.848496	-6.7436241426172203E-2	KDM3A	0.403855591722588	0.92591396735154696	Not Significant
0.91627854350900395	0.98348909583919997	0.105124	1.7177813475503401E-2	CHMP3	1.66487283124011E-2	8.7434873732804494E-2	Not Significant
1.3939832686764801E-3	1.07389743660267E-2	3.19622	0.20698865693069299	RNF103	4.5338756911070703	6.5755899690999904	Not Significant
3.7287910235981301E-4	3.7512855045779702E-3	3.55901	0.410740767934968	RMND5A	5.5856566965219399	7.8942563132192101	Not Significant
0.78463383407749099	0.934772068440058	-0.273288	-1.14256780181663E-2	CD8A	6.7452556481366804E-2	0.24253812342743	Not Significant
0.88610469273566295	0.97519674064658601	0.143236	4.8204477249140301E-3	CD8B	2.5116043061651001E-2	0.120920171999259	Not Significant
4.3048375199539902E-3	2.6895004684874001E-2	2.85515	0.179266962944649	CYTOR	3.61581470906569	5.4480158839856596	Not Significant
6.1984002094080297E-3	3.5760001208123199E-2	2.73731	0.33441947449964998	KRCC1	3.3309252948926198	5.0834640509673896	Not Significant
0.91637279784570702	0.98348909583919997	0.105005	4.69852817970784E-2	FABP1	1.66487283124011E-2	8.7332012556039604E-2	Not Significant
0.89221587207299902	0.977900948570532	-0.135502	-1.88995249229225E-2	THNSL2	2.23468936566758E-2	0.114047166631147	Not Significant
2.31490582381404E-2	9.8010125605029697E-2	2.27109	8.8505224046844994E-2	EIF2AK3	2.3226844831486599	3.76580118013525	Not Significant
0.97608927496665798	0.99380766530610998	-0.0299724	-7.9060552565825401E-4	AC062029.1	6.2115867161620496E-3	2.4201226499469899E-2	Not Significant
2.12083416272484e-09	9.00084558581574e-08	5.99028	0.400041143938699	RPIA	16.223362217049999	19.9714563526693	Not Significant
0.95795795642738002	0.990333912476968	-0.0527168	-2.8391387145574598E-3	IGKC	9.7131073911411805E-3	4.2951388793349699E-2	Not Significant
6.90740269804617e-06	1.28662855775039E-4	4.49739	0.50291986845915904	MAL	8.9583150959348998	11.8829168666692	Male-biased
0.52944728166445099	0.77900317781283102	0.628858	0.101204717214853	MRPS5	0.249740153770761	0.635921681381861	Not Significant
2.25388663493288E-2	9.5971291829899399E-2	-2.28129	-0.14752732050877501	ZNF514	2.34370617567525	3.7925140666961799	Not Significant
0.330636346638565	0.59673672187441495	-0.97285	-2.30520847306156E-2	AC092835.1	0.51627926474486696	1.1067361582028701	Not Significant
0.11156876765526	0.29907123067075397	1.59123	9.6125308936859E-2	PROM2	1.20707350429556	2.1931141279228599	Not Significant
2.40566144861266E-3	1.6732213461277901E-2	3.03524	0.10640755550813601	KCNIP3	4.0904194678169397	6.0299303826302202	Not Significant
0.18101459220340901	0.41014735365782001	1.33767	0.134821955200086	FAHD2A	0.89123878468677997	1.7091776310575899	Not Significant
0.60020240983972795	0.83219937843983904	-0.524116	-2.7949190406251701E-2	ANKRD36C	0.183683229321536	0.51048833092273804	Not Significant
0.43018860395486103	0.69858213553215198	-0.788881	-7.3026236284948906E-2	DUSP2	0.35870251874834902	0.84353155260895196	Not Significant
0.50301215537654898	0.75809494174734604	-0.669767	-9.9849682526330696E-2	STARD7	0.27694664821842702	0.68714094341583798	Not Significant
0.16929441464846201	0.39359493646743399	1.37451	0.109139664969319	TMEM127	0.932432978552861	1.7761159812409999	Not Significant
0.75253703752944101	0.91929579656078697	-0.315299	-4.4467417861486502E-2	CIAO1	8.4147340557574002E-2	0.284305064262109	Not Significant
0.42278844135351901	0.69270602757328503	-0.801605	-0.10858075353023899	SNRNP200	0.36714957242757801	0.86088336369106999	Not Significant
2.7810900346997e-11	1.67042166279103e-09	-6.66046	-0.17979265305153899	NEURL3	20.210189749699399	24.305593073269801	Not Significant
0.77789831341368099	0.93162458538686499	-0.282062	-1.7090411655327702E-2	ARID5A	7.0825350823324695E-2	0.25115946589917698	Not Significant
1.1691566611810301E-2	5.8768778979578599E-2	2.52149	0.179073122069832	KANSL3	2.8341445348269598	4.4488874994907599	Not Significant
0.73150278500487398	0.90837073827806303	-0.343131	-1.8909798521821002E-2	LMAN2L	9.6102681645099094E-2	0.31265425127715601	Not Significant
0.59712923823769104	0.83007815553783104	-0.528539	-1.70858375840451E-2	CNNM4	0.186235419325987	0.51562170955771403	Not Significant
0.168309351665131	0.39194760306443699	1.37769	5.8204561748255501E-2	CNNM3	0.93662711377767005	1.7819516138797	Not Significant
0.89441275548320598	0.97836741508619496	0.132724	1.10011937342327E-2	ANKRD39	2.1869999450165899E-2	0.111587915185673	Not Significant
6.1570043180233701E-2	0.19894127241390799	1.86946	6.1721977976160802E-2	SEMA4C	1.6147456113101499	2.78757983873989	Not Significant
3.6323319282799802E-3	2.3425070556582699E-2	-2.90869	-0.153875698301187	FAHD2B	3.7539484388415798	5.61788043247397	Not Significant
5.9010186105278098E-3	3.4394300495160998E-2	-2.75345	-0.135678040541863	ANKRD36	3.3698644116099801	5.1326302971198698	Not Significant
0.80152732985944797	0.94162521968818802	0.251373	1.2998102701224101E-2	AC092683.1	6.0147939528791702E-2	0.22123620912403699	Not Significant
0.38045810366412802	0.64990104251849901	0.877067	3.1261254657183303E-2	ANKRD36B	0.43093516996171899	0.96637921637846602	Not Significant
0.76343760626118695	0.92493402297028504	0.300973	6.6929282105311905E-2	COX5B	7.8032870532180096E-2	0.26992387834228498	Not Significant
0.489411643690911	0.74780748618288895	0.691254	7.0358371179213494E-2	ACTR1B	0.29060970554661603	0.71455133648929703	Not Significant
0.96621879993162696	0.99221699379649797	0.0423515	1.35570531080844E-3	ZAP70	7.8134518717193104E-3	3.4364969452672298E-2	Not Significant
3.6573536339924599E-2	0.13700578161163601	2.0906	0.20561410993609799	TMEM131	1.98773215249968	3.3084303509238699	Not Significant
2.0420736136758499E-3	1.46046384832771E-2	3.08434	0.204018391660266	INPP4A	4.2264160963911301	6.1937895100971501	Not Significant
0.170073446730931	0.39482330615966899	1.372	0.211564714383221	COA5	0.92931694033926904	1.7715248956403999	Not Significant
9.3976535002398803E-2	0.26629903188158699	1.67484	0.16784926717697199	UNC50	1.32313542161164	2.3647101555083498	Not Significant
9.8337335838497006E-2	0.27418012106819301	1.65302	0.22084672998409399	MGAT4A	1.2939700124098401	2.31935150869645	Not Significant
0.62396037532454496	0.84856934857770505	-0.490251	-2.1543225222208098E-2	KIAA1211L	0.16420346685481799	0.47166841371144902	Not Significant
0.169105822424891	0.39335002180387901	-1.37512	-0.10803105295262801	TSGA10	0.93305542277564602	1.7772305918259399	Not Significant
0.362000310676862	0.63116290330190805	-0.911575	-4.6791283520427399E-2	C2orf15	0.46019128287926298	1.01611020893336	Not Significant
0.855089282071537	0.965463243935333	-0.182631	-9.4431545230526295E-3	AC079447.1	3.5147247299302201E-2	0.156549392021646	Not Significant
0.67753040190414604	0.87923136930601198	0.41584	2.6868201516126001E-2	LIPT1	0.12870719715477399	0.38930085357581701	Not Significant
0.207852482778068	0.44810782408807798	1.25952	0.131708083238288	MITD1	0.80272139675760901	1.5709266683076	Not Significant
[truncated: 12,326 more rows]

## Sheet: Figure3D
Male.-.pathway.analysis	X2	X3	X4	X5	X6	X7	X8	X9	X10	X11	X12	X13
[truncated: 19 more rows]

## Sheet: Figure4A
cellType.cov	numDEG	cell_type
[truncated: 29 more rows]

[truncated: 15 more sheets: Figure4C, Figure4D, Figure4E, Figure4F, Table S1, Figure S2, Figure S3, Figure S4, Figure S5, Figure S6, Figure S7(a), Figure S7(b), Figure S7(c), Figure S7(d), Figure S8]
